# Supplementary material for: Quantitative Proteomics of Potato Leaves Infected with Phytophthora infestans Provides Insights into Coordinated and Altered Protein Expression during Early and Late Disease Stages
Source: Int J Mol Sci. 2019 Jan 1;20(1):136. doi: 10.3390/ijms20010136 (PMC6337297; doi:10.3390/ijms20010136)
Supplement: Supplementary file 1 [file ijms-20-00136-s001.zip]

Archive with 1 entries (1 files):
- ijms-396538-SI.xlsx
