# Supplementary material for: Quantitative Proteomics of Potato Leaves Infected with Phytophthora infestans Provides Insights into Coordinated and Altered Protein Expression during Early and Late Disease Stages
Source: Int J Mol Sci. 2019 Jan 1;20(1):136. doi: 10.3390/ijms20010136 (PMC6337297; doi:10.3390/ijms20010136)
Supplement: Supplementary file 1 [file ijms-20-00136-s001.zip › ijms-396538-SI.xlsx]

## Sheet:  Table S1
S1 Table. Showing total number of proteins indeitified in the time seris analysis. Identified proteins includes both early and late stage of disease infection.
Accession	Description	Coverage	Peptides	PSMs	Unique Peptides	AAs	MW [kDa]	calc. pI	127N, LI1	127C, LI2	128N, LI3	128C, Control1	129N, Control2	129C, Control3	130N, EI1	130C, EI2	131, EI3	Average LI	Average Control	Average EI
M1A5N3	Uncharacterized protein	8.27586	4	4	2	580	63.8	7.62	3.72797	0.329706	0.501632	2.37758	0.255713	0.401523	0.26877	1.6877	0.330794	1.51977	1.01161	0.762423
M0ZTQ4	Uncharacterized protein	6	1	1	1	250	27.3	6.62	3.45272	1.16428	2.12416	0.204394	0.227316	0.179561	0.470869	0.374403	0.353391	2.24706	0.203757	0.399554
Q8H9B9	Hyoscyamine 6-beta-hydroxylase-like protein (Fragment)	42.0863	11	15	1	278	31	6.18	0.950287	1.22275	1.68451	2.64054	0.34608	0.450287	0.299235	0.57935	0.387189	1.28585	1.14563	0.421925
M1BD67	Uncharacterized protein	16.6667	4	5	1	264	29.5	9.01	0.888031	2.32529	2.1361	1.85811	0.297297	0.206564	0.240347	0.198842	0.502896	1.78314	0.787323	0.314028
K7X8D1	Putative acid phosphatase	20.0704	6	7	3	284	31.6	8.7	0.521951	0.887805	0.807805	4.02537	0.526829	0.600976	0.44878	0.427317	0.508293	0.739187	1.71772	0.461463
P52406	Endochitinase 4 (Fragment)	33.1126	6	13	1	302	32.3	8.18	2.35759	2.03481	1.99156	0.636076	0.396624	0.35654	0.459916	0.703586	0.612869	2.12799	0.46308	0.592124
M1A2A5	Uncharacterized protein	20.7865	3	6	1	178	20.2	5.77	0.172449	3.20408	3.94184	0.490816	0.345918	0.14898	0.187755	0.116327	0.596939	2.43946	0.328571	0.30034
M1CGD0	Methionine aminopeptidase	1.74129	1	1	1	402	44.1	7.02	1.16944	1.57222	1.6125	1.53472	1.6375	1.43472	1.52083	1.58056	0.825	1.45139	1.53565	1.3088
M1DNK1	Uncharacterized protein	3.76569	1	1	1	239	26.1	9.03	0.726177	0.457831	0.460022	1.65389	1.47536	1.33735	1.47645	1.71413	0.651698	0.54801	1.48886	1.28076
D9IV24	Glycosyltransferase	7.72277	4	6	4	505	57	5.91	0.481951	0.6	0.789268	1.62049	1.33268	1.02049	1.08488	1.22439	0.601951	0.62374	1.32455	0.970407
M1B864	Uncharacterized protein	22.9268	3	4	3	205	22.8	5.67	2.82115	1.30731	1.67391	0.522727	0.523715	0.444664	0.518775	0.444664	0.624506	1.93412	0.497036	0.529315
M1D6Y3	Uncharacterized protein	41.5663	5	13	1	166	17.8	8.69	0.482334	1.06491	1.4774	0.963024	0.594906	0.579293	0.698439	0.834018	0.523418	1.00822	0.712408	0.685292
E0WCF2	Type I serine protease inhibitor	12.6126	1	1	1	111	12.5	5.54	1.66572	1.52612	1.66857	0.79962	0.472934	0.699905	0.443495	0.604938	0.615385	1.62013	0.657487	0.554606
M1CJS7	Uncharacterized protein	4.91803	2	2	1	305	34.4	6.96	1.60853	1.56215	2.44527	0.520408	0.416512	0.320965	0.282004	0.512987	0.606679	1.87199	0.419295	0.467223
M1CSJ6	ADP,ATP carrier protein	4.75436	3	4	1	631	68.8	9.51	0.446547	0.499527	0.506149	1.48817	1.50615	1.16083	0.943236	1.29139	0.618732	0.484074	1.38505	0.95112
M1AUM3	Uncharacterized protein	2.67229	2	2	2	711	80.5	7.27	0.53001	0.712106	0.690743	1.8708	1.38861	1.00712	0.968464	1.33672	0.667345	0.644286	1.42218	0.990844
M1AJ81	Uncharacterized protein	6.32184	1	2	1	174	19.7	8.29	0.6139	0.444981	0.362934	1.94691	1.64961	0.772201	1.10907	1.10039	0.65251	0.473938	1.45624	0.95399
A0A097H185	PIN-I protein	11.215	1	2	1	107	12	5.45	1.48868	2.01132	1.9856	0.418724	0.817901	0.38786	0.511317	0.966049	0.699588	1.82853	0.541495	0.725652
M1ALK5	Uncharacterized protein	3.87597	1	1	1	258	29	9.76	0.788066	1.28292	1.12757	2.24691	0.651235	0.591564	0.566872	1.33025	0.700617	1.06619	1.16324	0.865912
M0ZVB0	Uncharacterized protein	18.9091	5	5	5	275	31.3	5.11	0.57711	0.885548	1.09214	1.3453	1.12706	0.935015	1.00873	1.05917	0.669253	0.8516	1.13579	0.912383
M1C8Z3	Uncharacterized protein	1.64271	1	2	1	487	56.3	8.35	0.526477	0.919552	1.09776	2.33096	0.989817	0.716904	0.887984	1.01018	0.703666	0.847929	1.34589	0.867278
M1A3Z7	Uncharacterized protein	4.89297	1	1	1	327	36.4	6.54	1.64775	0.906852	0.900428	1.25268	1.05675	1.18201	1.10493	0.913276	0.74197	1.15168	1.16381	0.920057
M0ZT87	Uncharacterized protein	26.1905	6	11	1	252	26.7	7.47	0.588235	0.643202	0.688525	1.08775	1.40309	1.15622	1.05111	1.35487	0.671167	0.639987	1.21569	1.02572
M1BMR6	Uncharacterized protein	7.69231	3	3	2	598	67.1	7.06	2.11357	1.16784	1.43819	0.778894	0.768844	0.648241	0.80804	0.624121	0.702513	1.5732	0.731993	0.711558
M1C906	Uncharacterized protein	29.7386	6	6	4	306	33.5	5.29	0.76677	1.09288	1.46956	1.79876	1.06502	0.805986	0.811146	0.786378	0.723426	1.10974	1.22325	0.77365
M1CBG1	Uncharacterized protein	27.8261	6	9	4	230	26	5.52	1.91334	1.59202	1.69231	0.477118	0.590068	0.583252	0.627069	0.57741	0.685492	1.73255	0.550146	0.62999
M1B359	Uncharacterized protein	49.7537	7	13	4	203	21.5	6.7	1.37587	1.76459	1.86251	0.644906	0.667656	0.5727	0.692384	0.613254	0.698318	1.66766	0.628421	0.667985
M0ZPP3	Uncharacterized protein	26.2069	6	9	0	290	31.4	8.05	1.32966	0.490628	1.08931	1.83572	1.34509	1.00662	1.14553	1.00441	0.77839	0.969864	1.39581	0.976112
M0ZWR2	Endoglucanase	3.46821	2	2	2	519	56.7	6.16	0.744186	0.51797	0.730444	1.35941	1.62474	1.10994	1.19662	1.54017	0.7463	0.6642	1.36469	1.16103
M1B976	Uncharacterized protein	2.12202	1	1	1	754	80.5	5.72	0.977444	0.972744	0.853383	0.913534	0.988722	1.08741	0.932331	1.00564	0.665414	0.934524	0.996554	0.867794
M1AEG5	Glycosyltransferase	5.21921	2	2	2	479	54.1	6.44	0.577002	0.775154	0.688912	1.21971	1.25462	1.28131	1.21047	1.52977	0.729979	0.680356	1.25188	1.15674
M1APP8	Uncharacterized protein	6.1706	3	3	3	551	63.6	5.19	1.3964	1.8008	1.89489	0.794795	0.612613	0.558559	0.635636	0.603604	0.712713	1.69736	0.655322	0.650651
P31212	Threonine dehydratase biosynthetic (Fragment)	6.12813	2	4	1	359	39.1	4.81	1.20913	2.10616	1.4034	1.19427	0.807856	0.869427	0.57431	0.693206	0.757962	1.57289	0.957183	0.675159
M1BN73	Uncharacterized protein	5.44218	1	2	1	147	16.7	6.37	0.761194	2.2607	1.67164	1.26269	0.774129	0.503483	0.333333	0.667662	0.714428	1.56451	0.846766	0.571808
M1AQ88	Uncharacterized protein	8.65922	2	2	2	358	40	7.72	0.669299	0.576505	0.711747	1.308	1.30701	0.992103	1.28825	1.30701	0.71076	0.652517	1.20237	1.10201
M1AVB8	Non-specific lipid-transfer protein	25	3	8	1	112	11.4	8.19	0.854823	0.497612	0.644699	1.23209	1.12416	1.12798	1.07736	1.30468	0.687679	0.665712	1.16141	1.02324
M1B217	Sucrose synthase	13.9851	9	10	9	808	92.9	6.51	2.5495	1.46238	1.44653	0.523762	0.540594	0.494059	0.623762	0.544554	0.716832	1.81947	0.519472	0.628383
M1AUM2	Uncharacterized protein	41.0557	12	18	2	341	37.9	5.87	0.654812	0.801255	0.967573	1.63075	1.24163	1.00732	1.09414	1.30544	0.757322	0.80788	1.29324	1.0523
M1B8N6	Uncharacterized protein	37.7834	13	20	3	397	42.8	9.1	0.418269	0.444231	0.438462	1.3625	1.22885	1.15865	1.34231	1.52596	0.696154	0.433654	1.25	1.18814
V9IQF9	LEA-like protein	79.4521	6	7	6	73	7.6	8.5	0.754468	1.99906	1.42897	2.07714	0.612418	0.316087	0.261524	0.272813	0.684854	1.39417	1.00188	0.406397
M1BUG6	Uncharacterized protein	11.4068	3	3	3	263	28.4	5.71	1.73538	1.17333	1.45538	1.29949	0.707692	0.672821	0.785641	0.675897	0.750769	1.4547	0.893333	0.737436
D3UW26	Translation initiation factor eIF4E	5.62771	1	1	1	231	26	5.91	1.28274	0.717262	0.814484	1.28373	0.987103	0.990079	0.9375	1.17758	0.729167	0.938161	1.08697	0.948082
M1CCA0	Uncharacterized protein	43.0769	11	24	0	260	28.2	10.81	0.756472	0.787152	0.94535	1.03452	1.31352	0.996165	0.985618	1.06424	0.705657	0.829658	1.11473	0.918504
M1A251	Peroxidase	9.28144	2	2	2	334	36.3	6.74	2.7296	1.07866	1.30973	0.513274	0.533923	0.558505	0.749263	0.634218	0.726647	1.706	0.535234	0.703376
C7TPG6	Nuclear RNA binding protein	38.0556	11	28	1	360	39.1	6.87	1.32335	1.39321	1.47904	1.27445	0.806387	0.497006	0.483034	0.986028	0.737525	1.39854	0.859281	0.735529
M1AVT1	Uncharacterized protein	13.3333	1	2	1	90	10	5.48	1.62451	1.18235	1.14216	1.33431	0.667647	0.772549	0.639216	0.713725	0.726471	1.31634	0.924837	0.693137
M1C788	Uncharacterized protein	3.65535	1	1	1	383	44.4	8.62	1.67314	1.55016	2.38727	0.543689	0.695793	0.693635	0.6548	0.790723	0.799353	1.87019	0.644373	0.748292
M1AXP7	3-hydroxy-3-methylglutaryl coenzyme A synthase	7.79221	3	4	2	462	51.1	6.47	1.72737	1.5692	1.70968	0.636837	0.727367	0.718002	0.754422	0.793965	0.771072	1.66875	0.694069	0.773153
M1D373	Non-specific lipid-transfer protein	22.8814	3	8	0	118	11.9	8.48	0.857704	1.18449	1.53386	1.15211	0.971541	0.761531	0.781158	0.842002	0.730128	1.19202	0.961727	0.784429
Q2HPK9	Peroxidase (Fragment)	49.4118	9	12	2	255	27.3	7.99	1.56176	1.77255	2.12941	0.505882	0.492157	0.560784	0.557843	0.494118	0.730392	1.82124	0.519608	0.594118
D3JN89	Tyrosine and lysine rich cell wall protein	19.2308	1	1	1	78	8.7	8.18	0.572626	1.70391	2.45438	0.863128	0.47486	0.418994	0.357542	0.771881	0.693669	1.57697	0.585661	0.607697
M0ZYF6	Uncharacterized protein	3.72881	2	3	2	590	66.2	6.43	1.28083	1.08083	1.17927	0.994819	1.0456	0.948187	1.13057	0.931606	0.772021	1.18031	0.9962	0.944732
M1ADU0	Uncharacterized protein	3.28283	1	1	1	396	43.6	7.02	0.838	0.876	0.794	1.091	1.077	1.146	1.135	1.294	0.747	0.836	1.10467	1.05867
M0ZQZ3	Uncharacterized protein	5.47945	1	1	1	146	16.6	6.2	1.24796	0.687783	1.38824	0.5819	1.08869	0.542081	1.06244	0.774661	0.676923	1.10799	0.737557	0.838009
M1CQQ7	Uncharacterized protein	16.5644	3	4	1	163	18.5	10.77	0.588561	0.75	0.762915	1.30535	1.12638	0.885609	0.944649	1.17159	0.690037	0.700492	1.10578	0.935424
M1CVY8	Uncharacterized protein	3.7037	1	1	1	297	34.4	5.62	1.27947	0.540875	0.595057	0.997148	1.45627	0.926806	1.08175	0.915399	0.712928	0.805133	1.12674	0.903359
M1CL93	Uncharacterized protein	5.88235	1	1	1	187	21.1	5.08	0.86864	0.6605	0.713228	1.87049	0.93247	0.773358	0.817761	0.921369	0.693802	0.747456	1.19211	0.810977
M1CQT1	S-adenosylmethionine synthase	48.2051	12	24	2	390	42.6	6.37	0.641199	0.626692	0.857834	1.04352	1.22147	1.00774	1.24662	1.29787	0.726306	0.708575	1.09091	1.09026
M1CQL3	Uncharacterized protein	10.8772	2	2	2	285	30.1	6.39	0.905579	0.546137	0.625536	1.45279	1.4206	1.24571	1.38519	1.34227	0.806867	0.692418	1.37303	1.17811
M0ZHU5	Uncharacterized protein	11.5538	3	3	3	251	27.2	7.61	0.861648	0.805697	0.997965	1.19634	1.12208	0.980671	1.12004	1.3235	0.765005	0.888437	1.09969	1.06952
M0ZSD2	Uncharacterized protein	2.43902	1	1	1	369	41.7	8.72	0.94725	0.910213	1.12907	1.37823	1.23569	1.24355	1.29068	1.24242	0.84624	0.995511	1.28582	1.12645
M1BPP4	Uncharacterized protein	9.90566	2	2	2	212	22.7	8.02	1.74891	1.16848	1.52065	0.852174	0.717391	0.803261	1.03478	1.20326	0.821739	1.47935	0.790942	1.01993
M1CKP9	CASP-like protein	4.62428	1	1	1	173	19.1	9.5	0.83316	0.604797	0.674661	1.15224	1.74661	1.2878	1.23983	1.1001	0.789364	0.704206	1.39555	1.0431
M1B9K6	Uncharacterized protein	6.09756	2	2	2	410	46.4	5.22	0.533537	0.827236	0.841463	1.47967	1.08943	1.08333	1.14228	1.39228	0.773374	0.734079	1.21748	1.10264
M1CAD9	Uncharacterized protein	4.21687	1	1	1	332	36.3	9.5	0.870734	0.730093	0.820062	1.70114	1.16029	1.04757	0.993795	1.22958	0.788004	0.806963	1.303	1.00379
A0A097H193	PIN-II protein	7.23684	1	2	1	152	16.9	6.49	0.790123	1.19088	1.63818	0.925926	0.824311	0.586895	0.844255	0.969611	0.724596	1.20639	0.779044	0.846154
A0A172S102	Cytochrome P450 90B1	2.24033	1	1	1	491	55.7	8.19	1.89251	1.37568	1.443	0.526602	0.932682	0.945711	0.990228	0.920738	0.830619	1.57039	0.801665	0.913862
M1B1W8	Uncharacterized protein	5.88235	2	2	2	340	37.4	8.38	0.563477	0.77832	0.839844	1.13672	1.16406	1.10059	1.16602	1.26953	0.74707	0.727214	1.13379	1.06087
M1B500	Uncharacterized protein	17.9732	6	7	4	523	56.3	7.05	1.47245	1.3602	1.42755	0.934694	0.809184	0.814286	0.878571	0.72551	0.781633	1.42007	0.852721	0.795238
M1BSH4	Pectate lyase	2.17391	1	1	1	460	51.1	7.01	0.903195	0.619361	0.907895	0.859962	1.26692	0.866541	1.1062	1.14568	0.721805	0.81015	0.997807	0.991228
M0ZWD6	Uncharacterized protein	6.13861	2	2	2	505	55.1	9.26	0.599788	0.671975	0.650743	1.45541	1.29087	1.31847	1.30786	1.50531	0.816348	0.640835	1.35492	1.20984
P26320	Oxygen-evolving enhancer protein 1, chloroplastic	57.0571	17	97	0	333	35.4	5.96	0.71497	1.30898	0.844311	1.03473	0.918563	3.43713	0.918563	0.874251	0.923353	0.956088	1.79681	0.905389
M1B1X0	Uncharacterized protein	2.15264	1	1	1	511	55.8	8.31	0.8842	0.832188	0.823356	1.31011	1.13641	1.00981	1.01276	1.04612	0.757605	0.846582	1.15211	0.938829
M1DFQ4	Uncharacterized protein	14.023	4	5	3	435	46.1	8	0.779338	0.902708	0.998997	1.24875	1.0321	0.962889	1.03109	1.2999	0.774323	0.893681	1.08124	1.03511
M1BF33	Uncharacterized protein	5.99369	2	2	1	317	35.2	7.14	1.7915	1.15501	1.21399	1.60631	1.10837	1.45679	1.48148	1.84362	1.06036	1.38683	1.39049	1.46182
M1CHA4	Uncharacterized protein	7.56972	2	3	2	251	28	8.22	2.61704	1.06366	1.15606	0.687885	0.711499	0.662218	0.836756	0.737166	0.794661	1.61225	0.687201	0.789528
M1CE49	Isocitrate lyase	24.6957	12	16	12	575	64.6	7.2	0.786506	0.689829	0.734139	1.04834	1.50151	1.14502	1.17825	1.20745	0.780463	0.736824	1.23162	1.05539
M1A5F8	Uncharacterized protein	14.7826	6	7	6	460	50.1	8.72	1.01602	0.770771	0.844845	1.34635	1.1011	0.982983	1.03403	1.13714	0.776777	0.877211	1.14348	0.982649
M1A2Z6	Uncharacterized protein	1.9305	1	1	1	518	55.9	6.21	1.28475	0.998069	1.18919	0.869691	0.909266	0.892857	0.90251	0.853282	0.751931	1.15734	0.890605	0.835907
M1CHH8	Transmembrane 9 superfamily member	4.82866	3	4	1	642	73.8	7.02	0.777882	0.69447	0.98313	0.904405	1.09841	1.01125	1.01687	1.15651	0.730084	0.818494	1.00469	0.967823
B6E1W5	Snakin-1	22.7273	2	2	2	88	9.7	8.7	0.832839	1.09001	1.07715	1.32344	1.09496	0.788328	0.855589	1.05638	0.771513	1	1.06891	0.894494
M1D1P2	Uncharacterized protein	1.96759	1	1	1	864	94.9	5.54	0.939694	1.08281	1.33843	0.541854	1.09271	0.766877	0.865887	0.669667	0.70297	1.12031	0.80048	0.746175
Q2VED8	50S ribosomal protein L23, chloroplastic	16.129	1	2	1	93	10.8	10.83	0.832522	0.885102	0.919182	0.954236	1.18014	0.987342	0.942551	1.27556	0.760467	0.878935	1.04057	0.992859
M1C270	Uncharacterized protein	3.87097	1	1	1	310	34.6	6.11	0.738659	0.581854	1.15385	0.874753	1.68738	1.23373	0.849112	0.972387	0.771203	0.824786	1.26529	0.864234
M1A021	Uncharacterized protein	5.45455	3	4	3	495	56.5	7.49	0.769467	0.732582	0.752049	1.25	1.18238	1.22746	1.15369	1.37705	0.80123	0.751366	1.21995	1.11066
M1AIW2	Uncharacterized protein	1.96906	1	1	1	711	76.8	6.34	0.838266	0.918605	0.835095	1.39958	1.35941	1.07294	1.12156	1.19873	0.827696	0.863989	1.27731	1.04933
M1D6Q4	Uncharacterized protein	6.07375	5	6	5	922	101	6.15	0.694932	0.670565	0.702729	1.28168	1.22222	1.2076	1.06043	1.14327	0.763158	0.689409	1.23717	0.988954
M1ALV7	Uncharacterized protein	8.42697	3	3	3	356	40.1	5.73	0.800205	0.63832	0.871926	1.18955	1.27254	1.13217	1.21721	1.32172	0.803279	0.77015	1.19809	1.11407
M1B9J7	Histone H2A	15.5405	3	8	1	148	15.6	10.87	1.71879	1.00631	1.0971	1.0681	0.981084	1.32156	1.56494	1.86381	0.988651	1.27406	1.12358	1.47247
M0ZNC3	Uncharacterized protein	2.42215	1	1	1	289	32.6	9.6	0.656891	0.879765	0.930596	1.27077	1.03226	1.00293	1.13587	1.09775	0.768328	0.822418	1.10199	1.00065
M0ZIB2	Uncharacterized protein	4.22535	3	5	1	639	73.9	7.21	1.15184	1.48646	1.44294	0.68472	0.925532	0.656673	0.681818	0.881044	0.761122	1.36041	0.755642	0.774662
M1CZW4	Auxin efflux carrier component	1.07034	1	1	1	654	71.2	7.43	0.826579	0.913289	1.09142	1.03959	1.04336	0.920829	0.812441	1.03393	0.741753	0.943764	1.00126	0.862708
M0ZM42	UDP-glucose 6-dehydrogenase	18.0873	8	9	4	481	52.8	6.65	0.848454	0.717526	0.865979	1.0732	1.32577	1.06701	1.21031	1.38866	0.813402	0.810653	1.15533	1.13746
K7VT51	Uncharacterized protein	56.4103	7	18	2	156	16.1	4.81	0.936571	0.866204	0.914767	2.15362	0.758176	0.725471	0.708622	1.06244	0.783944	0.905847	1.21242	0.851668
M0ZZF1	Peptidyl-prolyl cis-trans isomerase	18.6047	4	8	2	172	17.9	8.34	1.61353	1.31208	1.27923	0.703382	0.590338	0.605797	0.725604	1.06763	0.765217	1.40161	0.633172	0.852818
M1ABH1	Uncharacterized protein	6.45933	1	1	1	418	46.5	5.55	1.84647	1.32473	0	1.37228	1.72418	1.9144	1.25	2.07745	1.07609	1.05707	1.67029	1.46784
M1CAS5	Uncharacterized protein	4.93274	3	6	1	669	74.6	5.44	1.58559	1.37137	2.18018	0.524525	0.638639	0.557558	0.627628	0.72973	0.793794	1.71238	0.573574	0.71705
M1A5N7	Uncharacterized protein	5.35714	4	4	2	616	67.2	8.62	1.07293	0.7003	0.981019	1.05794	1.11788	0.987013	1.11588	1.16484	0.793207	0.918082	1.05428	1.02464
M1A714	Uncharacterized protein	0.874636	1	1	1	1372	154.3	6.58	0.723623	1.0028	1.21569	1.03548	1.03081	0.767507	0.850607	0.96732	0.742297	0.980703	0.9446	0.853408
M1BKT9	Uncharacterized protein	18.0556	6	9	6	360	38.9	6.28	0.980924	0.624498	0.600402	1.73193	1.1747	1.03916	0.998996	1.09137	0.798193	0.735274	1.31526	0.962851
M0ZYA5	Uncharacterized protein	5.88235	1	1	1	153	17	5.43	1.01112	0.750253	0.944388	1.42872	1.12336	0.895854	0.967644	1.18605	0.803842	0.901921	1.14931	0.985844
Q41428	Polyphenol oxidase	4.50751	2	2	1	599	67.5	7.46	1.39874	0.801679	0.948583	0.737671	2.04932	0.894019	1.02204	0.804827	0.835257	1.04967	1.227	0.887373
M1D5H1	Uncharacterized protein	3.65535	1	1	1	383	43.9	8.44	1.02947	0.801572	1.04715	0.96169	0.984283	1.1444	0.98723	1.08644	0.781925	0.959398	1.03012	0.951866
M1ARG0	Uncharacterized protein	1.66359	1	1	1	541	60.3	6.95	1.05931	0.603102	0.885036	1.06113	0.877737	0.869526	1.02828	1.01369	0.726277	0.849148	0.936131	0.922749
M1AA71	Uncharacterized protein	14.6884	9	9	3	674	75.7	7.2	0.659898	0.68934	0.769543	1.41726	1.25381	1.09543	1.20203	1.25685	0.808122	0.706261	1.2555	1.089
M1D473	Uncharacterized protein	7.40741	1	1	1	135	13.4	9.23	1.27531	0.858931	1.06712	1.27304	1.08191	1.14448	1.26849	1.50171	0.905575	1.06712	1.16648	1.22526
M1A3V1	Uncharacterized protein	3.79747	1	1	1	316	35.3	6.7	1.15031	1.1636	1.21677	0.977505	0.893661	1.01534	1.00204	0.990798	0.814928	1.17689	0.962168	0.935924
M1CC88	Uncharacterized protein	38.9447	14	21	4	398	42.9	9.29	0.546784	0.55848	0.557505	1.40156	1.19883	1.11696	1.18616	1.40253	0.776803	0.554256	1.23912	1.12183
M1AUH7	Uncharacterized protein	21.2121	3	3	1	165	18.7	6.92	1.37129	1.08612	1.7177	0.877512	0.763636	0.633493	0.690909	0.665072	0.763636	1.39171	0.758214	0.706539
M0ZKU5	Uncharacterized protein	20.7254	5	9	5	193	20.3	11.05	0.675299	0.728088	0.75	1.35857	1.15637	1.03984	1.11255	1.34462	0.794821	0.717795	1.18493	1.084
M1AU65	Peroxidase	14.5963	4	4	4	322	34.8	9.63	2.4217	1.58854	1.75947	0.578301	0.463664	0.460594	0.584442	0.558854	0.818833	1.92323	0.500853	0.654043
M1AHJ1	Uncharacterized protein	18.1481	5	5	5	270	29.5	7.61	1.01354	0.872917	0.842708	1.57604	1.13542	1.01458	0.978125	1.15104	0.833333	0.909722	1.24201	0.9875
M1DUA9	Uncharacterized protein	0.894855	1	1	1	894	100.4	6.33	0.47334	0.63985	0.551918	0.891487	1.20861	1.1609	1.08793	1.59214	0.748363	0.555036	1.087	1.14281
M1D1H8	Uncharacterized protein	27.3585	6	7	6	212	22.9	5.19	1.67522	1.39191	1.41461	1.18263	0.675222	0.548865	0.622902	0.57157	0.790721	1.49391	0.802238	0.661731
M0ZWZ9	Uncharacterized protein	6.04167	3	4	3	480	51.9	7.42	1.24974	1.37358	1.34675	1.21672	0.962848	0.819401	0.749226	0.773994	0.826625	1.32336	0.999656	0.783282
M1AQY2	Uncharacterized protein	13.6139	4	4	2	404	41.4	6.89	1.04041	0.998964	1.36166	1.2456	1.00518	0.863212	0.940933	1.07876	0.830052	1.13368	1.038	0.949914
M1C6N2	Uncharacterized protein	3.40909	2	2	2	528	61.6	9.06	0.803125	0.692708	0.765625	1.16458	1.23542	1.1375	1.325	1.45833	0.834375	0.753819	1.17917	1.2059
M1C2T9	Uncharacterized protein	21.5947	6	7	3	301	33.8	6.57	0.909548	0.915578	1.13367	1.20201	1.03719	0.887437	0.975879	1.18191	0.807035	0.986265	1.04221	0.988275
M1CUM0	Uncharacterized protein	13.8434	6	8	6	549	64.3	5.63	2.08656	1.54888	1.68228	0.486762	0.642566	0.523422	0.689409	0.704684	0.818737	1.77257	0.550916	0.73761
M1B3I8	Uncharacterized protein	15.9292	1	2	1	113	12.6	4.81	1.58811	1.29918	1.32275	0.773566	0.876025	0.778689	1.00512	0.777664	0.82377	1.40335	0.809426	0.868852
M1A5R8	Glycosyltransferase	4.57516	2	3	2	459	52.1	5.27	0.680583	0.838835	0.86699	1.24951	1.29806	0.981553	1.02718	0.986408	0.780583	0.795469	1.17638	0.931392
M1BIS6	Uncharacterized protein	4.08805	1	1	1	318	36.2	6.54	2.10254	0.879188	0.987817	0.998985	0.745178	0.790863	0.831472	1	0.817259	1.32318	0.845008	0.88291
M1C2V9	3-hydroxy-3-methylglutaryl coenzyme A synthase	11.9048	5	5	4	462	51.3	6.42	1.25145	0.979691	1.11219	0.875242	0.941006	0.839458	0.911992	0.982592	0.77853	1.11444	0.885235	0.891038
M1AUS1	Uncharacterized protein	8.15789	3	4	3	380	41.7	9.42	0.734043	0.736944	0.917795	1.06383	1.01838	1.11799	1.11992	1.18472	0.77853	0.79626	1.06673	1.02772
M1CHE2	Uncharacterized protein	18.4211	4	6	3	266	29.5	5.02	0.578851	0.66454	0.645397	1.18687	1.12671	1.04011	1.0155	1.12489	0.73382	0.629596	1.1179	0.958067
M1CVH1	Glyceraldehyde-3-phosphate dehydrogenase	52.2222	18	81	1	450	47.9	7.61	0.165979	3.50619	2.66289	0.385567	0.413402	0.249485	0.315464	0.780412	0.830928	2.11168	0.349485	0.642268
M1ARW6	Uncharacterized protein	4.98866	2	2	2	441	50.8	8.75	0.720632	0.805528	0.71767	1.30701	1.231	1.18065	1.02172	1.09082	0.795656	0.747943	1.23955	0.969398
M1BS46	Uncharacterized protein	12.3626	3	3	2	364	39.8	5.08	0.746098	0.960458	0.812695	1.37565	1.16337	1.09053	1.19147	1.22789	0.83871	0.83975	1.20985	1.08602
M1CS73	Uncharacterized protein	11.5254	2	2	1	295	33.7	5.03	0.856073	0.599002	0.826955	0.851913	0.875208	0.836938	0.915973	0.886023	0.671381	0.760677	0.854687	0.824459
M1BPB5	Uncharacterized protein	2.73556	2	3	1	658	72.6	10.73	1.09838	0.907027	0.942703	1.35676	1.03568	1.22703	1.09622	1.27351	0.872432	0.982703	1.20649	1.08072
M1D3C0	Uncharacterized protein	19.5446	10	13	7	527	60.9	6.77	0.864758	2.02764	2.00099	0.695953	0.882527	0.523198	0.527147	0.550839	0.797631	1.63113	0.700559	0.625206
M0ZI01	Glycosyltransferase	23.1263	9	12	9	467	52	6.43	0.853154	0.967942	1.06412	1.40434	1.15098	1.0062	1.00827	1.05067	0.835574	0.961737	1.18718	0.96484
M1BQ73	Uncharacterized protein	4.06977	1	1	1	172	19.3	9.2	0.680832	0.636528	0.686257	1.15371	1.01537	0.992767	1.07595	1.07052	0.730561	0.667872	1.05395	0.959011
M1AMV7	Uncharacterized protein	9.92556	4	5	4	403	44.8	5.15	0.691257	0.532787	0.676685	1.02368	1.15574	0.976321	1.12477	1.19126	0.735883	0.633576	1.05191	1.0173
M1BHG8	Uncharacterized protein	43.5216	11	32	10	301	32.6	5.01	0.664055	0.609207	0.5857	1.23213	1.14496	1.22135	1.1714	1.37414	0.791381	0.619654	1.19948	1.11231
M1CUS9	Uncharacterized protein	14.2857	2	3	1	175	20	6.79	0.729537	0.589858	0.511566	0.912811	0.968861	1.00445	1.13968	1.32028	0.719751	0.61032	0.96204	1.05991
M0ZI98	Formate dehydrogenase, mitochondrial	33.0709	10	23	10	381	42	7.12	1.83217	1.35764	1.63437	0.663337	0.631369	0.652348	0.734266	0.676324	0.809191	1.60806	0.649018	0.739927
M1CIQ8	Uncharacterized protein	29.5238	3	4	3	105	11.8	6.05	1.03751	0.657453	1.27542	0.879566	1.08983	0.790721	1.18559	1.15499	0.799605	0.990128	0.920039	1.04673
M1BBJ1	Uncharacterized protein	27.5766	8	15	6	359	39.2	6.74	0.860784	0.57549	0.62549	1.25588	1.25588	1.02549	1.11863	1.29216	0.794118	0.687255	1.17908	1.0683
M1AP22	tRNA (guanine-N(7)-)-methyltransferase	3.0888	1	1	1	259	29.6	7.59	0.978814	0.913136	1.04555	1.06992	1.18114	1.13453	1.23199	1.17903	0.85911	0.979167	1.12853	1.09004
M1CPI4	Uncharacterized protein	1.13379	1	1	1	882	103	10.92	0.823415	1.02049	0.987317	1.11317	0.985366	0.938537	0.985366	1.11122	0.79122	0.94374	1.01236	0.962602
M0ZKT2	Histone H3	28.6765	5	9	2	136	15.2	11.3	0.908163	0.782931	0.863636	1.00278	0.910019	0.857143	0.986085	1.21336	0.752319	0.851577	0.923315	0.983921
M1BNQ2	Uncharacterized protein	7	1	2	1	200	21.5	8.31	1.17416	0.513109	0.452247	0.532772	1.46161	0.651685	0.639513	2.1779	0.759363	0.713171	0.882022	1.19226
M1C112	Uncharacterized protein	10.4991	5	5	5	581	65.3	5.17	0.688413	0.672833	0.763389	1.18014	1.148	1.00584	1.25024	1.23759	0.790652	0.708212	1.11133	1.09283
M0ZSN3	Uncharacterized protein	3.50404	1	1	1	371	41	7.14	0.650661	0.530967	0.566458	0.796799	0.821155	0.599165	0.680585	0.74739	0.565762	0.582695	0.73904	0.664579
G1CC61	Protein Ycf2	1.66813	3	3	3	2278	266.3	8.37	0.708571	0.834286	0.864762	1.06476	1.12952	1.00095	1.03524	1.11143	0.774286	0.80254	1.06508	0.973651
M0ZYP9	Uncharacterized protein	6.57277	2	2	1	426	46.4	7.17	1.1928	1.84594	2.09317	0.435424	0.423432	0.441882	0.486162	0.554428	0.750923	1.71064	0.433579	0.597171
K9MBD0	Beta-1,3-glucanase 2	6.65323	2	2	2	496	53.9	6.64	0.813704	1.01606	0.899358	1.52248	1.197	1.09422	1.09743	1.19379	0.87152	0.909707	1.27123	1.05425
M1CWM5	Uncharacterized protein	6.07143	1	1	1	280	29.6	9.83	0.807653	0.791107	0.720786	1.22958	1.38573	1.12306	1.23578	1.20786	0.841779	0.773182	1.24612	1.09514
M1CXK5	Uncharacterized protein	9.54198	4	6	2	524	56.3	6.6	1.34813	1.56609	1.46115	0.815338	0.909183	0.760848	0.74773	0.659939	0.822402	1.45846	0.828456	0.743357
M1AFR5	Uncharacterized protein	5.78704	1	1	1	432	49.4	7.9	0.671273	0.5923	0.708786	1.52616	1.57354	1.01382	1.02665	0.953603	0.804541	0.657453	1.37117	0.928266
M1C9W9	Uncharacterized protein	4.38247	1	1	1	251	28	9.74	0.684644	0.755941	0.680987	1.13071	1.13163	0.983547	1.00091	1.02742	0.744973	0.707191	1.08196	0.924436
M1CE80	Uncharacterized protein	1.21065	1	1	1	826	90.8	6.65	0.987288	0.866525	0.985169	1.08581	1.19068	1.26271	1.13136	1.22034	0.864407	0.946328	1.17973	1.07203
M1BXI3	Uncharacterized protein	20.5479	3	4	1	146	16.8	10.9	1.24212	1.51146	1.53725	1.50716	1.24499	1.01576	2.01433	2.08596	1.16905	1.43028	1.25597	1.75645
M1BIU0	Superoxide dismutase	3.48837	1	1	1	258	29.5	6.54	0.827443	0.704782	0.830561	1.18607	1.14969	1.079	1.31601	1.45114	0.849272	0.787595	1.13825	1.20547
M1C1E5	Uncharacterized protein	3.96341	1	1	1	328	37	5.67	1.16559	1.0736	1.08372	1.06164	0.900644	0.694572	0.766329	0.700092	0.75345	1.10764	0.885618	0.739957
M1BJL7	Uncharacterized protein	2.66272	1	1	1	338	38.5	9.55	0.855159	0.800595	0.930556	1.06548	1.12302	1.1131	1.1002	1.12004	0.8125	0.862103	1.10053	1.01091
M0ZIR3	Uncharacterized protein	2.3166	1	1	1	518	58	8.56	0.676533	0.806554	0.842495	1.52748	1.38372	1.24736	0.952431	1.2685	0.865751	0.775194	1.38619	1.02889
M1BI14	Uncharacterized protein	3.48432	1	1	1	287	30.7	5.86	0.571429	0.621963	0.759961	1.23032	1.10496	1.05637	1.22838	1.34888	0.795918	0.651118	1.13055	1.12439
M1CLS4	Uncharacterized protein	20.782	22	34	22	1381	153.6	6.34	0.583082	0.601208	0.564955	1.32931	1.34542	1.27291	1.14703	1.40181	0.824773	0.583082	1.31588	1.12454
M1D784	Uncharacterized protein	32.7273	2	2	2	55	6	10.87	1.21014	0.897571	1.09715	1.41499	0.959873	1.14572	0.993664	0.974657	0.865892	1.06829	1.17353	0.944738
M0ZZ60	Uncharacterized protein	1.88172	1	1	1	372	40.7	8.69	0.881098	0.513211	0.579268	1.33638	1.33943	1.15244	1.22561	1.30081	0.833333	0.657859	1.27608	1.11992
M1BP26	Uncharacterized protein	13.125	2	2	2	160	16.9	8.06	1.01479	0.733728	0.838264	1.09763	0.933925	1.01578	1.10651	1.31361	0.808679	0.862262	1.01578	1.07627
M1CJU3	Uncharacterized protein	29.5181	7	14	0	332	35.5	8.05	2.04424	1.18313	1.43004	0.669753	0.743827	0.662551	0.81893	0.890947	0.84465	1.55247	0.692044	0.851509
M1B661	Uncharacterized protein	21.5753	5	8	1	292	32.9	9.98	0.8222	0.907662	0.857564	1.22102	1.06974	0.949902	1.1277	1.06189	0.806483	0.862475	1.08022	0.99869
M1ABK5	3-ketoacyl-CoA synthase	6.11111	3	3	3	540	61.5	8.94	0.740125	0.766112	0.856549	1.0499	1.21622	1.079	1.34511	1.48753	0.85343	0.787595	1.11504	1.22869
M1CQ02	Uncharacterized protein	43.5294	28	92	1	765	84.5	6.62	0.861314	0.68196	0.696559	1.31283	1.33785	1.244	1.21272	1.22315	0.857143	0.746611	1.29823	1.09767
M0ZTQ8	Uncharacterized protein	10.596	2	2	2	151	16.7	10.07	0.740404	0.825253	0.905051	1.14242	1.10909	1.0697	1.16566	1.31414	0.830303	0.823569	1.10707	1.10337
M1B1I0	Uncharacterized protein	1.35028	1	1	1	1259	136.2	8.5	1	1.53868	1.66953	0.975167	0.788921	0.553964	0.629417	0.60936	0.786055	1.40274	0.772684	0.674944
M1CCK0	Peroxidase	31.0345	9	15	7	348	38.2	6.27	2.08301	0.984375	1.18945	0.750977	0.645508	0.635742	0.838867	0.833984	0.803711	1.41895	0.677409	0.825521
M1A3P5	Uncharacterized protein	14.6497	1	1	1	157	17.6	4.81	0.500492	1.26647	1.15733	1.32153	1.22812	0.611603	1.0826	0.855457	0.809243	0.974762	1.05375	0.915765
M1BCX7	Uncharacterized protein	2.41546	1	1	1	414	47.7	9.36	0.865805	0.873757	0.932406	1.15905	1.33897	0.871769	1.03777	1.04274	0.818091	0.890656	1.12326	0.966203
M1B7W7	Uncharacterized protein	1.86667	1	1	1	750	83.1	5.8	0.79159	0.895795	0.934186	1.30347	0.914991	0.872029	0.758684	0.916819	0.753199	0.873857	1.03016	0.809567
M1A0H1	Uncharacterized protein	4.38449	2	2	2	593	65.6	7.74	0.871717	0.763636	0.920202	1.29697	1.2596	1.03232	1.10202	1.02222	0.832323	0.851852	1.1963	0.985522
M0ZMM8	Uncharacterized protein	3.96476	1	1	1	227	25.5	5.86	0.478827	0.62215	0.771173	0.904723	0.850977	0.864821	1.01384	0.964984	0.67101	0.62405	0.873507	0.883279
M1BN69	Uncharacterized protein	1.80328	1	1	1	610	67.1	6.99	0.809569	1.15694	1.1378	0.788517	0.991388	1.00287	0.912919	0.981818	0.789474	1.03477	0.927592	0.894737
M1AQJ3	Glucose-6-phosphate 1-dehydrogenase	3.60825	2	2	1	582	66.2	8.43	1.14021	0.773126	1.10419	0.788705	0.912366	0.999026	1.07595	1.14119	0.803311	1.00584	0.900032	1.00682
M1DH99	Uncharacterized protein	5.78035	1	1	1	346	38.7	8.4	0.916084	0.952048	0.955045	1.04695	1.13686	1.003	1.11688	1.03696	0.826174	0.941059	1.06227	0.99334
M1C878	Uncharacterized protein	1.78571	1	1	1	616	68	7.39	0.956081	0.662162	0.679054	1.51239	1.32995	1.51014	1.20833	1.47185	0.931306	0.765766	1.45083	1.20383
M1A468	Uncharacterized protein	19.7266	12	16	12	512	59	8.66	0.770813	0.828599	1.11068	1.12537	1.07248	0.869736	1.07346	1.13222	0.81097	0.903363	1.02253	1.00555
M1CB14	Xyloglucan endotransglucosylase/hydrolase	6.75676	2	2	2	296	33.9	8.46	0.946302	0.656535	1.29281	1.03242	1.19656	0.794326	1.11854	1.25532	0.838906	0.965214	1.00777	1.07092
M1B196	Uncharacterized protein	14.2235	8	9	8	689	77.2	5.64	0.710041	0.780738	0.832992	1.21311	1.21721	1.24283	1.14549	1.25307	0.849385	0.77459	1.22439	1.08265
M1ANL1	Uncharacterized protein	2.7972	1	1	1	286	32.1	6.35	0.590597	0.846229	0.940255	1.15181	1.30167	0.919687	0.995103	1.23702	0.811949	0.79236	1.12439	1.01469
K4L9N8	Peroxidase a1 (Fragment)	10.8808	2	3	2	193	21.3	7.43	1.35679	1.6784	1.60802	0.612903	0.685239	0.677419	0.71261	0.633431	0.811339	1.54774	0.658521	0.719127
M1AIG1	Uncharacterized protein	0.750341	1	1	1	1466	163.5	7.39	1.29363	1.68986	1.1934	1.17925	1.07075	1.12618	1.02712	1.23231	0.978774	1.3923	1.12539	1.0794
M1CNF3	Uncharacterized protein	4.67033	2	2	2	364	38.7	8.59	1.23233	1.47628	1.3485	0.787028	0.782188	0.704743	0.771539	0.774443	0.804453	1.35237	0.757986	0.783479
M1C6I6	Uncharacterized protein	17.6829	4	4	1	164	18.6	10.65	0.692766	0.719149	0.821277	0.794894	0.99234	0.924255	0.894468	0.964255	0.708085	0.744397	0.90383	0.855603
M1C5R3	Uncharacterized protein	17.737	4	5	4	327	35.1	6	0.962227	0.833996	0.924453	1.14513	1	1.02883	1.07555	1.14314	0.827038	0.906892	1.05799	1.01524
M1BLV1	Thioredoxin reductase	20.122	4	7	1	328	34.9	5.44	0.980151	0.73913	0.750473	1.05104	1.02457	1.1087	0.900756	1.11059	0.786389	0.823251	1.06144	0.932577
M1A358	Uncharacterized protein	2.12766	1	1	1	658	73	5.57	1.44585	1.62732	1.75024	0.548293	0.665366	0.667317	0.709268	0.529756	0.812683	1.6078	0.626992	0.683902
M1CHW0	Ribosomal protein	13.8889	3	6	1	216	24.6	9.85	1.01488	0.960317	0.842262	1.08532	1.08433	1.1131	1.04563	0.947421	0.826389	0.939153	1.09425	0.939815
M1BNQ1	Uncharacterized protein	2.92887	1	1	1	239	27.5	9.17	1.14921	0.681186	0.671918	0.903614	0.951807	1.08248	1.05931	0.995366	0.772938	0.834106	0.979302	0.942539
G1CCC5	DNA-directed RNA polymerase subunit alpha	12.7596	4	4	4	337	38.6	7.09	0.84879	0.863911	0.909274	1.14113	1.16028	1.0756	1.06653	1.17339	0.840726	0.873992	1.12567	1.02688
Q38M67	Uncharacterized protein	20.9877	4	8	1	162	18.2	9.51	0.777	0.65	0.801	1.249	1.037	1.074	1.313	1.264	0.834	0.742667	1.12	1.137
M1BPZ4	Uncharacterized protein	40.5172	14	24	14	464	51.2	8.92	0.695266	0.736686	0.752465	1.28304	1.2426	1.14004	1.07298	1.11538	0.823471	0.728139	1.22189	1.00394
M1DP85	Uncharacterized protein	3.53982	1	1	1	226	25.3	9.39	1.07523	0.85657	1.05216	1.06419	1.07523	0.996991	1.02909	1.04213	0.838516	0.994651	1.04547	0.96991
M1C4X5	Uncharacterized protein	13.7761	9	13	5	813	90.8	5.26	0.683188	0.661808	0.734694	1.1137	1.2381	1.02721	1.24976	1.19728	0.812439	0.69323	1.12634	1.08649
M1BR10	Uncharacterized protein	9.74026	2	3	2	154	17.3	10.18	0.69636	0.740421	0.806513	1.08812	1.09195	0.996169	1.06897	1.28927	0.800766	0.747765	1.05875	1.053
M1BBM3	Uncharacterized protein	2.78884	1	1	1	251	27.2	5.12	1.44029	1.0135	1.09138	0.997923	0.956386	0.96054	1.14953	0.906542	0.869159	1.18172	0.971616	0.975078
M0ZRY7	Uncharacterized protein	6.09137	1	1	1	197	21.8	6.54	0.889872	1.02458	1.10816	0.804326	1.06096	1.35103	0.86234	0.906588	0.823009	1.00754	1.07211	0.863979
M1CK60	Uncharacterized protein	2.2409	1	1	1	357	39.1	7.21	0.836263	0.773358	0.856614	1.01943	0.903793	0.956522	1.00833	1.12118	0.774283	0.822078	0.959914	0.967931
M1D1X1	Uncharacterized protein	4.65116	1	1	1	344	37.5	6.24	0.99345	1.14956	1.1059	1.24891	1.21834	1.05568	1.01201	1.21834	0.914847	1.08297	1.17431	1.0484
Q38JH8	S-adenosylmethionine synthase 2	62.8205	16	33	6	390	42.7	6.05	0.769231	0.74359	0.825444	1.14103	1.25542	1.03057	1.12032	1.1499	0.82643	0.779421	1.14234	1.03222
M0ZTM6	Uncharacterized protein	2.0073	1	1	1	548	59.7	9.58	0.444344	0.599095	0.520362	1.31312	1.09231	1.03801	0.995475	1.28869	0.758371	0.521267	1.14781	1.01418
M0ZPQ8	Pectinesterase	18.93	8	11	1	486	52.6	8.81	0.854823	0.361987	0.415473	0.994269	1.20439	1.19389	1.35244	1.37154	0.801337	0.544094	1.13085	1.1751
M1BRQ6	Uncharacterized protein	1.76282	1	1	1	624	69.5	8.68	0.617225	0.505263	0.631579	1.12632	1.23732	1.03254	1.22201	1.39426	0.802871	0.584689	1.13206	1.13971
M1B1S3	Uncharacterized protein	13.4752	5	7	3	423	46.5	5.4	0.868077	0.867069	1.00806	1.11178	1.16314	0.931521	1.1148	1.15811	0.845921	0.914401	1.06882	1.03961
M1CL35	Uncharacterized protein	16.5289	2	5	2	121	12.6	10.54	0.633937	0.821735	0.693041	1.24214	1.14776	1.00286	1.00953	1.18017	0.800763	0.716238	1.13092	0.996822
M0ZU34	Uncharacterized protein	3.21285	1	1	1	249	27.9	9.7	0.821235	0.790899	0.770314	1.40195	1.19068	1.27844	1.2026	1.46804	0.910076	0.79415	1.29036	1.19357
M1BGN4	Uncharacterized protein	32.4257	9	10	7	404	41.3	6.89	1.13546	1.05179	1.10857	0.984064	1	0.987052	0.976096	0.879482	0.837649	1.09861	0.990372	0.897742
M1AAS7	Uncharacterized protein	18.5644	5	9	5	404	47.2	8.68	0.592965	0.59397	0.634171	1.44422	1.32462	1.13869	1.25226	1.22412	0.845226	0.607035	1.30251	1.1072
M1C380	Uncharacterized protein	3.14607	1	1	1	445	50	6.52	0.745885	0.92284	0.935185	1.89609	1.20165	0.968107	0.883745	0.871399	0.866255	0.86797	1.35528	0.8738
M0ZMD5	Uncharacterized protein	5.80645	1	1	1	155	16.7	9.58	0.861822	0.871034	0.991812	0.963153	1.25589	1.0696	1.15148	1.2088	0.861822	0.908222	1.09621	1.07404
M1C4K2	Uncharacterized protein	6.73981	4	4	4	638	70.1	9.88	0.705882	0.667996	0.624128	1.30209	1.10369	1.16251	1.12363	1.43868	0.839482	0.666002	1.18943	1.13393
K7VK61	Pathogenesis-related protein P2	25.1748	3	5	3	143	15.9	8.19	2.12925	0.862002	1.12634	0.484937	0.610301	0.812439	0.986395	0.887269	0.819242	1.37253	0.635892	0.897635
M0ZZV7	Adenosylhomocysteinase	30.3093	14	28	3	485	53.2	6.1	0.793542	0.774951	0.921722	1.03914	1.18591	1.08219	1.15656	1.00587	0.824853	0.830072	1.10241	0.99576
M1BYV5	Uncharacterized protein	3.23741	1	1	1	278	30.2	9.85	1.08678	0.938446	0.871847	1.21191	1.01009	1.03734	1.00807	1.07568	0.850656	0.965691	1.08644	0.978137
M1D6H5	Biotin carboxyl carrier protein of acetyl-CoA carboxylase	6.97674	2	2	2	258	27.3	7.21	1.03824	0.80098	1.01667	0.957843	1.01667	0.996078	1.05882	1.09118	0.826471	0.951961	0.990196	0.992157
M1AG38	Glycosyltransferase	10.0656	4	4	3	457	51.2	5.41	0.908444	1.11394	1.30722	1.2116	1.03561	0.863683	0.952187	0.921668	0.858596	1.10987	1.03696	0.910817
M1BUI4	Uncharacterized protein	2.33161	1	1	1	386	43.5	8.44	0.89716	1.07248	0.859941	1.45446	1.10088	1.02253	0.804114	0.756121	0.82762	0.943193	1.19262	0.795952
M1B8D3	40S ribosomal protein SA	34.3333	9	22	2	300	32.5	5.25	0.842105	0.75	0.827068	1.09868	1.00094	1.00846	1.01598	1.06015	0.794173	0.806391	1.03603	0.956767
M1BC65	Uncharacterized protein	2.60304	1	1	1	461	52.2	5.39	0.605102	0.616327	0.585714	1.44388	1.52857	1.02041	1.27551	1.26633	0.862245	0.602381	1.33095	1.13469
M1B6S0	Uncharacterized protein	6.76157	2	2	2	281	29.9	6.39	1.03232	0.765209	0.903992	1.02471	0.937262	1.10171	1.04468	0.893536	0.804183	0.900507	1.02123	0.914132
M1C7S0	Diphosphomevalonate decarboxylase	14.0143	5	7	5	421	46.7	6.55	1.17956	1.07143	1.13294	0.965278	0.968254	0.847222	0.928571	0.988095	0.839286	1.12798	0.926918	0.918651
Q2VCJ2	Ribosomal protein L3-like	49.8715	20	32	7	389	44.3	10.08	0.868371	0.887311	0.902462	0.96875	1.02083	0.996212	0.99053	1.03504	0.801136	0.886048	0.995265	0.942235
M0ZGZ7	Uncharacterized protein	3.98936	1	2	1	376	41.3	8.19	1.34805	0.727655	0.863302	1.54995	0.966351	0.826498	0.881178	1.46267	0.88959	0.979671	1.11427	1.07781
M1CCS3	UDP-glucose 6-dehydrogenase	28.6638	11	16	7	464	51.4	6.46	0.993028	0.916335	0.997012	0.955179	1.10857	0.988048	1.05478	1.10259	0.843625	0.968792	1.01726	1.00033
M1D567	Uncharacterized protein	2.443	1	1	1	614	68.3	8.34	0.933273	0.734896	0.822362	0.819657	0.918846	1.04689	0.956718	1.01984	0.763751	0.830177	0.928464	0.913436
M1CPM8	Uncharacterized protein	2.30548	1	1	1	347	38.4	8.13	0.927957	0.843011	0.872043	1.47634	1.10215	1.05054	1.08387	1.4871	0.910753	0.881004	1.20968	1.16057
Q1G149	Dehydroascorbate reductase (Fragment)	69.2308	8	14	1	143	15.7	5.55	0.380769	0.675	0.846154	1.91154	0.975	0.856731	1.23942	0.915385	0.815385	0.633974	1.24776	0.990064
M1AFV5	Uncharacterized protein	1.91617	1	1	1	835	94.8	6.68	1.09056	1.00974	1.04187	1.00195	0.963973	0.892892	0.930867	0.977605	0.825706	1.04739	0.952937	0.911392
M1D4J8	Uncharacterized protein	3.45912	1	1	1	318	36.5	6.05	0.839437	1.07324	1.16714	1.17183	0.907981	0.707042	0.765258	0.961502	0.796244	1.0266	0.928951	0.841002
M0ZMH1	Uncharacterized protein	9.5057	2	2	2	263	28.8	8.95	1.57545	0.805061	1.05811	0.70478	0.629803	0.805061	1	1	0.794752	1.1462	0.713215	0.931584
M1CZJ7	Eukaryotic translation initiation factor 3 subunit C	8.97155	9	10	2	914	103.7	5.48	1.13719	0.945338	0.953912	1.18757	1.03108	1.19185	1.08574	1.27546	0.908896	1.01215	1.13683	1.09003
A0A097H191	PIN-II protein	11.1842	1	2	1	152	16.8	5.19	0.242105	2.72153	3.50335	0.265072	0.396172	0.17512	0.254545	0.199043	0.81244	2.15566	0.278788	0.42201
M1A6N2	Uncharacterized protein	10.6007	2	2	2	283	30.1	8.43	0.865285	0.93057	0.817617	1.11917	1.49223	1.03523	1.01969	1.20207	0.879793	0.871157	1.21554	1.03385
M1CQR5	Uncharacterized protein	3.03644	1	1	1	494	54.4	6.4	1.27037	0.838253	1.10508	1.10272	1.14404	1.61039	1.17001	1.56198	1.00236	1.07123	1.28571	1.24479
M1D4N3	Uncharacterized protein	1.54525	1	1	1	453	49.5	7.97	0.684211	0.63664	0.652834	1.26721	1.15789	1.27632	1.11842	1.46862	0.859312	0.657895	1.23381	1.14879
M1BFW0	Uncharacterized protein	4.51977	1	1	1	177	19.7	9.13	1.10081	1.12802	1.44355	0.943548	0.99496	0.74496	0.867944	1.00101	0.856855	1.22413	0.894489	0.908602
M1CNI9	Uncharacterized protein	25	5	9	1	216	23.9	7.83	1.05148	0.92469	0.984747	0.939943	0.959962	1.06196	0.833174	0.965682	0.810296	0.986972	0.987289	0.869717
M1B080	Serine/threonine-protein phosphatase	6.00273	4	4	1	733	79.2	5.81	1.17604	0.894792	1.00208	1.06875	1.05938	1.12187	1.06042	1.14792	0.885417	1.02431	1.08333	1.03125
M1CCW9	Uncharacterized protein	25.5965	10	13	1	461	51.8	5.6	0.903353	0.890533	1.05424	0.835306	0.960552	1.05819	1.16963	1.15187	0.838264	0.949375	0.951348	1.05325
M0ZMX3	Uncharacterized protein	23.2258	3	3	3	155	16.5	5.54	0.696464	0.917485	0.875246	1.32024	1.02652	1.03045	0.954813	1.16601	0.834971	0.829731	1.12574	0.985265
M1B8F7	Uncharacterized protein	9.66184	2	3	2	207	22.8	7.94	1.02334	0.448179	0.730159	0.691877	0.857143	0.893557	1.55742	1.34174	0.793651	0.733894	0.814192	1.23094
O64385	Protoporphyrinogen oxidase (Fragment)	4.45545	1	1	1	404	44.4	8.66	1.19799	0.945729	1.17487	0.927638	0.930653	1.1196	1.00302	0.895477	0.855276	1.1062	0.99263	0.917923
Q8H9B7	Putative lipid transfer protein	9.67742	1	1	1	93	9.9	9.2	1.4739	1.04518	1.12751	1.02008	0.850402	0.858434	0.912651	0.898594	0.854418	1.21553	0.909639	0.888554
M1AFU6	Uncharacterized protein	15.8683	5	7	5	334	37.9	8.75	1.33945	0.978593	1.25688	0.802243	1.01121	0.923547	0.985729	1.02752	0.867482	1.19164	0.912334	0.960245
A0A0G4AMY9	Glycosyltransferase	8.03571	3	3	3	448	49.8	6.38	0.738028	0.799061	0.731455	1.22254	1.16244	0.943662	1.02254	0.971831	0.799061	0.756182	1.10955	0.931142
M1AC89	Uncharacterized protein	3.62225	3	5	3	773	83	8.91	0.835897	0.862564	0.950769	1.24615	1.11179	1.00821	1.11282	1.25641	0.872821	0.883077	1.12205	1.08068
M1ATJ1	Glycosyltransferase	1.51188	1	1	1	463	51.8	6.52	1.41048	0.888646	0.974891	1.39192	1.08406	0.978166	0.905022	1.3548	0.929039	1.09134	1.15138	1.06295
M1AMX7	Uncharacterized protein	22.2222	4	6	4	198	21.6	8.35	2.29854	1.27766	1.38205	0.631524	0.662839	0.749478	0.77453	0.772443	0.889353	1.65275	0.68128	0.812109
M1CZY3	Uncharacterized protein	1.65975	1	1	1	723	79.3	6.24	0.884615	0.871154	0.729808	1.39423	1.14712	0.972115	0.928846	0.869231	0.819231	0.828526	1.17115	0.872436
M1C554	Uncharacterized protein	3.08123	1	1	1	357	39.6	7.18	1.32878	1.15651	1.03782	1.05357	0.960084	0.972689	0.939076	1.16071	0.894958	1.17437	0.995448	0.998249
M1BZJ1	Uncharacterized protein	4.29553	2	2	1	582	63.5	7.15	1.16684	0.925965	1.07612	1.14703	0.972888	0.986444	1.02294	1.24088	0.888425	1.05631	1.03545	1.05075
M1CDE9	40S ribosomal protein S26	18.75	2	3	2	128	14.6	10.92	0.979924	0.764818	0.899618	0.975143	0.978011	0.935946	1.0086	1.20363	0.814532	0.881453	0.963034	1.00892
Q2VCI3	60S ribosomal protein L7A-like	27.4131	8	16	0	259	29.4	10.3	0.924774	0.850552	0.913741	1.05316	1.06921	0.981946	1.03912	1.34403	0.854564	0.896356	1.03477	1.07924
M0ZHN3	Malic enzyme	18.8455	7	15	1	589	65.2	6.49	1.08012	1.11134	1.09469	1.32986	1.00728	0.969823	0.91155	1.01457	0.887617	1.09539	1.10232	0.937912
M0ZH35	Uncharacterized protein	15.4167	5	6	5	480	51.5	8.63	0.844422	1.00307	0.98567	1.14841	1.13715	0.974411	1.13204	1.13818	0.873081	0.944388	1.08666	1.04777
M1APX5	Uncharacterized protein	10.5727	2	2	2	227	26.1	7.88	0.946336	0.937049	1.03818	1.04747	1.07843	0.982456	1.11249	1.29825	0.880289	0.973856	1.03612	1.09701
M1CAV2	Uncharacterized protein	4.65116	1	1	1	172	18.3	5.07	1.0984	0.724064	1.03422	1.18824	1.10909	1.03529	1.16684	1.42567	0.912299	0.952228	1.11087	1.16827
M1C1N0	Uncharacterized protein	9.6475	4	4	4	539	60.4	6.89	1.98925	1.07331	1.12023	0.654936	0.685239	0.737048	0.815249	0.864125	0.8348	1.39427	0.692408	0.838058
M1AN91	Uncharacterized protein	2.75591	1	2	1	508	56.4	6.21	0.820268	1.1195	1.41969	0.789675	0.870937	0.909178	0.897706	0.91587	0.816444	1.11982	0.856597	0.876673
M1CYC4	Uncharacterized protein	6.81818	1	1	1	176	19.1	8.87	1.13505	0.925773	0.865979	1.19897	0.983505	1.32062	0.845361	1.15361	0.880412	0.975601	1.1677	0.959794
M1BQR5	Uncharacterized protein	3.39703	2	2	2	471	53.7	7.83	1.06535	0.823762	0.932673	0.969307	1.06634	0.945545	1.14257	1.11089	0.845545	0.940594	0.993729	1.033
M0ZT88	Uncharacterized protein	29.3651	7	12	0	252	26.8	8.88	0.853944	0.822785	0.870497	1.23077	1.16358	0.926972	0.943525	1.09445	0.831548	0.849075	1.10711	0.956508
M0ZKC7	Uncharacterized protein	19.5055	5	8	4	364	39.8	7.99	0.854271	0.875377	0.894472	1.18593	1.09648	1.01106	1.09347	1.1809	0.858291	0.874707	1.09782	1.04422
M1CZM0	Tubulin beta chain	51.7937	16	56	3	446	50.2	4.87	0.702429	0.729757	0.856275	1.17611	1.17105	1.07794	1.16903	1.37348	0.864372	0.762821	1.1417	1.13563
M0ZJC8	Protein RER1	4.12371	1	1	1	194	22.4	9.44	1	0.889121	0.964435	1.11611	1.20084	1.08787	1.11715	1.18933	0.894351	0.951185	1.13494	1.06695
M1CFP1	Uncharacterized protein	6.89655	1	1	1	145	15.9	10.48	0.646035	0.73501	0.811412	1.40716	0.969052	1.03868	1.08511	1.15377	0.826886	0.730819	1.1383	1.02192
M1CS05	Uncharacterized protein	10.5183	7	9	6	656	71.6	7.01	0.599805	0.765336	0.743914	1.23564	1.18208	1.11587	1.074	1.18793	0.832522	0.703019	1.17786	1.03148
M1BSX9	Uncharacterized protein	4.07609	2	2	2	368	41.5	5.62	2.08681	1.75116	1.65394	0.825231	0.703704	0.789352	0.824074	0.949074	0.990741	1.83063	0.772762	0.921296
M1BJ88	Uncharacterized protein	8.84956	1	1	1	113	12.3	5	1.1507	0.884822	1.11625	1.68568	1.07104	1.02583	0.950484	0.956943	0.921421	1.05059	1.26085	0.942949
M1D2F2	Uncharacterized protein	6.36364	1	1	1	110	12.8	5.14	0.672477	0.856881	0.869725	0.894495	1.02661	0.947706	1.01193	1.10826	0.785321	0.799694	0.956269	0.968502
M1BWL8	Uncharacterized protein	1.55039	1	1	1	516	58	6.67	0.713755	0.675651	0.761152	1.07714	1.0316	1.04275	1.0632	1.13197	0.795539	0.716853	1.0505	0.996902
M1C6W9	Uncharacterized protein	2.83019	1	1	1	424	48.3	4.87	0.8308	1.02736	1.09119	1.03445	1.05876	0.948328	1.02938	1.24316	0.867275	0.983114	1.01385	1.04661
M1A916	Cellulose synthase	4.06279	3	3	2	1083	120.8	7.4	0.613569	0.640118	0.696165	1.17797	1.27139	1.07965	1.21042	1.30285	0.841691	0.649951	1.17634	1.11832
M1BRI1	Uncharacterized protein	1.89076	1	1	1	476	51.4	6.64	0.653061	0.670686	0.681818	1.03711	1.10575	1.08349	0.978664	1.27273	0.794063	0.668522	1.07545	1.01515
G1CC22	50S ribosomal protein L20, chloroplastic	10.9375	2	2	2	128	15.5	11.77	0.727626	0.969844	0.877432	1.02043	1.13035	0.928988	0.883268	1.35603	0.832685	0.858301	1.02659	1.02399
M1CFH4	Uncharacterized protein	3.25733	1	1	1	307	35	6.74	1.25696	1.05316	1.36709	1.28101	1.46582	1.44177	1.3	1.40633	1.08481	1.22574	1.3962	1.26371
M1C5P5	S-acyltransferase	7.66773	2	3	2	313	36.1	9.07	0.869392	0.849452	0.92323	1.10768	1.15254	1.04985	1.02592	1.13759	0.854437	0.880691	1.10336	1.00598
M0ZXN1	Uncharacterized protein	14.2202	3	4	3	218	25.3	9.13	1.43649	1.18052	1.57975	0.527221	0.623687	0.64852	0.95511	0.78128	0.819484	1.39892	0.599809	0.851958
M1BST4	Uncharacterized protein	2.1028	1	1	1	428	48.6	6.39	1.20344	0.834008	1.03441	1.11842	1.01417	0.937247	1.21356	0.898785	0.868421	1.02395	1.02328	0.99359
M1BL96	Uncharacterized protein	17.1642	2	2	1	134	15.2	5.34	0.914048	0.735675	0.913124	1.061	0.885397	0.970425	1.10906	0.860444	0.792976	0.854282	0.972274	0.920826
M1BBU4	Methylenetetrahydrofolate reductase	40.404	18	30	18	594	67.1	5.85	0.790123	0.824311	0.890788	1.04653	1.09497	0.952517	1.05318	1.02944	0.814815	0.835074	1.03134	0.965812
M0ZR98	Uncharacterized protein	2.89017	1	1	1	346	38	6.07	1.05477	0.966531	1.01623	1.07302	0.939148	1.01623	1.08418	1.11968	0.870183	1.01251	1.00947	1.02468
M1BL56	Uncharacterized protein	3.67965	2	2	2	462	50.6	7.18	0.746896	0.887297	1.02197	1.0468	1.15759	0.87297	0.91022	1.08691	0.819484	0.885387	1.02579	0.938873
M1CLK4	Hexosyltransferase	1.03245	1	1	1	678	77.4	9.22	0.946927	0.625698	0.734637	1.10056	1.01955	0.978585	0.994413	1.11266	0.798883	0.769088	1.0329	0.968653
M1AHW0	Uncharacterized protein	2.39521	1	1	1	334	36.2	5.45	1.17467	1.08069	1.12768	1.13483	0.99285	0.980592	0.960163	0.886619	0.877426	1.12768	1.03609	0.908069
M1BTC4	Uncharacterized protein	11.2319	2	3	2	276	31.2	6.52	0.608494	0.992701	0.601194	0.55209	0.615129	0.572661	0.54081	0.582614	0.570007	0.73413	0.57996	0.564477
M1ARF6	Uncharacterized protein	2.05011	1	1	1	439	48.3	7.87	1.13174	1.18257	1.22303	0.988589	1.111	0.965768	0.96888	0.910788	0.891079	1.17911	1.02178	0.923582
M0ZHH9	Translation machinery-associated protein 22	8.02139	2	3	2	187	20.6	5.87	1.05098	1.05098	1.0549	0.960784	0.940196	0.940196	0.965686	0.997059	0.842157	1.05229	0.947059	0.934967
M1A8Y0	Uncharacterized protein	10.6383	2	2	2	188	21.3	7.84	0.911851	0.885406	0.974535	1.08619	1	0.980411	1.01959	1.09598	0.841332	0.923931	1.0222	0.985635
M1BZ84	Uncharacterized protein	2.6253	1	2	1	419	46.4	5.69	0.62037	0.834362	0.895062	1.0823	1.43621	1.20679	1.11934	1.21091	0.883745	0.783265	1.24177	1.07133
M1A9Z3	3-phosphoshikimate 1-carboxyvinyltransferase	9.07336	4	6	1	518	55.6	8.06	1.14519	0.899796	0.879346	1.08589	1.03681	1.06237	0.99182	1.24642	0.878323	0.974778	1.06169	1.03885
M1CFV7	Uncharacterized protein	1.26183	1	1	1	634	68.5	8.19	1.00594	0.864356	1.0802	0.961386	1.06139	1.04257	1.02673	1.00693	0.851485	0.983498	1.02178	0.961716
M0ZYH4	Uncharacterized protein	3.32326	1	1	1	331	37.6	8.47	0.653475	0.766409	1.21332	0.720077	1.39093	0.692085	1.22104	1.16506	0.830116	0.877735	0.934363	1.07207
A0A0N7CI03	DNA-directed RNA polymerase subunit beta'	5.08721	3	4	3	688	79.3	8.73	0.92	0.877895	0.831579	1.14211	1.16316	1.18421	1.17474	1.32737	0.905263	0.876491	1.16316	1.13579
A0A0N7CKD0	30S ribosomal protein S4, chloroplastic	21.393	4	6	4	201	23.4	10.62	0.752742	0.797607	0.827517	1.21834	1.14756	1.01196	1.05284	1.30508	0.857428	0.792622	1.12596	1.07178
M1CF07	Pyruvate kinase	1.91304	1	1	1	575	63.4	5.68	0.734979	0.796137	0.832618	1.33798	1.19528	1.24464	1.18562	1.47961	0.922747	0.787911	1.2593	1.19599
M1AX55	Uncharacterized protein	5.9633	1	1	1	218	23.8	4.98	0.831878	0.623726	0.729985	0.514556	0.819505	0.732169	0.6623	0.737991	0.626638	0.72853	0.688743	0.675643
M1BA75	Uncharacterized protein	9.95671	2	2	2	231	26	7.77	0.775073	0.608569	0.854917	1.16845	1.10127	1.02532	1.25024	1.1149	0.838364	0.746186	1.09834	1.06784
M1A5M4	Uncharacterized protein	4.85934	2	3	2	391	44	6.58	0.954774	0.760804	0.875377	1.1407	1.14372	1.01206	1.12965	1.16784	0.865327	0.863652	1.09883	1.05427
Q2XTB2	40S ribosomal protein S10-like	33.5165	6	8	1	182	20.1	9.73	0.883191	0.65717	0.843305	1.04463	1.02564	0.947768	1.1415	1.1358	0.817664	0.794555	1.00601	1.03166
M1B6P0	Uncharacterized protein	20.4724	6	8	6	381	41.9	5.68	0.764056	0.809237	0.817269	1.14759	1.18373	1.07831	1.17169	1.20382	0.864458	0.796854	1.13655	1.07999
M1AI64	DNA helicase	1.11421	1	1	1	718	80.8	5.78	0.759682	0.576961	0.695134	1.12711	1.03873	1.02582	1.20854	1.64449	0.855015	0.677259	1.06389	1.23601
M1BAS6	Uncharacterized protein	14.9343	11	13	8	837	95.1	8.41	1.22528	1.23547	1.72375	0.858308	0.819572	0.749235	0.829766	0.872579	0.878695	1.39484	0.809038	0.860347
M1A2Z0	Uncharacterized protein	21.1111	2	2	2	90	9.2	9.8	0.761029	0.806066	0.821691	1.06893	0.998162	1.00919	0.987132	0.94761	0.792279	0.796262	1.02543	0.909007
M1AB90	Uncharacterized protein	10.4762	4	4	4	420	45.7	8.76	0.870244	0.781463	0.940488	1.14537	1.05171	1.04683	1.04976	1.03024	0.840976	0.864065	1.0813	0.973659
M1BIQ8	Uncharacterized protein	15.2	1	2	1	125	12.8	8.63	0.780359	0.736008	0.783527	1.06441	1.36114	1.33897	1.23231	1.35164	0.910243	0.766631	1.25484	1.16473
M0ZMK7	Uncharacterized protein	18.0645	3	3	3	155	17.2	6.28	2.73366	0.988293	1.03512	0.512195	0.524878	0.553171	0.850732	0.716098	0.841951	1.58569	0.530081	0.802927
M1BY02	Phenylalanine ammonia-lyase	21.8837	13	17	1	722	78.4	6.46	1.11848	0.784834	0.638863	1.23412	1.03318	0.927962	0.974408	0.949763	0.818009	0.847393	1.06509	0.91406
M1CQW1	Uncharacterized protein	6.92308	3	4	3	650	72.9	6.13	0.766603	0.806452	0.85389	1.09013	1.01139	1.08634	0.980076	1.074	0.818786	0.808982	1.06262	0.957622
Q307X5	Fructokinase-like	27.3556	7	8	6	329	35.1	5.9	1.28947	1.27485	1.26803	0.851852	0.836257	0.809942	0.809942	0.765107	0.842105	1.27745	0.832684	0.805718
M1C704	Uncharacterized protein	11.326	3	4	3	362	39	6.43	0.76694	1.40554	1.5729	1.1694	0.956879	0.784394	0.827515	0.894251	0.887064	1.24846	0.970226	0.86961
M1CNU8	Uncharacterized protein	2.87356	1	1	1	348	38.4	8.57	1.15725	0.908663	0.883239	1.0838	0.812618	0.964218	0.833333	0.958569	0.813559	0.983051	0.953547	0.868487
M0ZY89	Uncharacterized protein	36.7347	6	11	2	147	16.7	10.43	0.932731	0.930723	0.987952	1.05622	1.07831	1.02108	1.04618	1.12048	0.86747	0.950469	1.05187	1.01138
M1AI85	Uncharacterized protein	7.26172	4	5	4	661	74.7	6.55	0.885417	0.859375	0.858333	1.26875	1.19479	1.09792	1.13958	1.21354	0.9	0.867708	1.18715	1.08438
Q94F66	1-aminocyclopropane-1-carboxylate oxidase	21.5873	6	12	3	315	35.7	5.31	1.17104	1.32653	1.46259	0.653061	0.85034	0.767736	0.981535	0.665695	0.840622	1.32005	0.757046	0.829284
M1BF28	Uncharacterized protein	7.15166	6	6	0	811	92.4	6.8	1.24853	0.874263	1.24067	0.873281	1.00786	0.861493	0.972495	0.894892	0.849705	1.12115	0.914211	0.905697
M1BUM3	Uncharacterized protein	20.5298	5	12	1	302	34.5	9.32	0.677899	0.847374	0.934589	1.29732	1.16749	1.03568	1.08821	1.00496	0.857284	0.819954	1.16683	0.983482
M1B4B3	Uncharacterized protein	5.59211	1	1	1	304	33.3	9.54	0.794374	0.928225	0.743938	1.16489	1.16295	0.957323	1.02522	1.08438	0.838991	0.822179	1.09505	0.982865
M0ZNS6	Uncharacterized protein	24.2424	2	5	2	99	11	10.08	0.877531	0.87271	0.987464	0.945034	1.08004	0.920926	1.01061	1.11475	0.834137	0.912568	0.981999	0.9865
M1AN77	Uncharacterized protein	5.54156	2	2	1	397	45.1	7.15	1.15422	0.608434	0.925301	1.42651	1.47349	1.44337	1.50482	1.46988	1.04217	0.895984	1.44779	1.33896
M1C9K8	Uncharacterized protein	2.21607	1	1	1	361	40.3	9.36	0.583255	0.892756	0.960489	1.04233	0.882408	0.937912	1.06491	1.22954	0.813735	0.812167	0.954218	1.03606
M1C016	Uncharacterized protein	15.0215	2	2	2	233	26.1	6.14	0.607212	0.735867	0.820663	1.10429	1.18324	1.01365	1.04581	1.39279	0.84308	0.721248	1.10039	1.09389
M1BIV0	Tubulin-specific chaperone A	10.6195	1	1	1	113	13	4.94	0.996071	1.00491	1.02063	0.940079	1.12083	1.0835	0.956778	0.849705	0.850688	1.0072	1.04813	0.885724
M0ZHI6	Beta-galactosidase	1.34328	1	1	1	670	74.5	8.5	1.33764	1.22642	1.60874	0.708044	0.846077	0.738828	0.723932	0.880834	0.85998	1.39093	0.764316	0.821582
M1CZT6	Uncharacterized protein	21.7822	9	15	9	505	58.1	9.19	1.2836	0.985178	1.07708	0.883399	0.934783	0.944664	0.987154	0.928854	0.855731	1.11528	0.920949	0.923913
M1A3S8	Uncharacterized protein	4.48833	2	2	2	557	60.3	6.96	0.958711	0.817724	0.957704	1.07049	1.12588	1.10373	1.07049	1.09366	0.872105	0.91138	1.10003	1.01208
M1B5C0	Uncharacterized protein	11.5044	1	1	1	113	12.6	8.78	1.01285	0.842612	0.933619	1.2848	1.16916	1.12313	1.23233	1.18201	0.927195	0.929693	1.19236	1.11385
M1ARK8	Uncharacterized protein	2.53456	1	1	1	434	49.5	6.68	0.876394	0.760223	0.80855	0.983271	1.0855	0.943309	0.983271	1.0474	0.804833	0.815056	1.00403	0.945167
M1BE42	Uncharacterized protein	13.1105	8	8	7	778	85.5	5.72	0.817048	0.902287	0.878378	1.12162	1.19023	1.24428	1.13617	1.20582	0.900208	0.865904	1.18538	1.08073
M1BXB7	Methionine aminopeptidase 2	11.5473	4	4	4	433	48.5	5.95	0.831505	1.24526	1.2662	1.24128	0.881356	0.851446	0.811565	0.976072	0.864407	1.11432	0.991359	0.884015
M1BIF1	Uncharacterized protein	1.91939	1	1	1	521	58.4	8.07	0.880762	0.829659	0.91984	1.02104	1.13226	1.18838	1.09719	1.08116	0.868737	0.876754	1.11389	1.0157
M0ZM60	Carboxypeptidase	7.11207	3	3	3	464	52.8	8.38	0.954128	0.835882	0.932722	1.17227	1.16718	0.95107	1.1264	1.17125	0.883792	0.907577	1.09684	1.06048
H6UV47	Glycosyltransferase	4.91803	2	2	2	488	55.2	5.8	0.79668	0.814315	0.973029	1.38278	1.09544	1.00622	1.12759	1.27905	0.899378	0.861342	1.16148	1.10201
M0ZQW3	Uncharacterized protein	37.9447	9	26	6	253	26.5	7.42	0.827482	0.807422	0.861585	1.05918	1.14744	1.07623	1.13541	1.24574	0.869609	0.832163	1.09428	1.08358
M1BI11	Uncharacterized protein	2.71318	1	1	1	258	30	11.5	0.857143	0.822896	0.909002	1.0998	0.938356	0.972603	1.10763	1.22798	0.848337	0.863014	1.00359	1.06132
Q308A3	60S ribosomal protein L18a	24.1573	5	8	1	178	21.4	10.23	1.09691	0.940362	0.99148	1.07774	1.00958	1.02449	1.2098	1.377	0.923323	1.00958	1.03727	1.17004
M1BGA6	Uncharacterized protein	3.28185	2	2	1	518	59.3	8.79	1.10959	1.94129	1.51468	0.696673	0.697652	0.806262	0.546967	0.622309	0.849315	1.52185	0.733529	0.672864
M1CHB1	Uncharacterized protein	5.78778	1	1	1	311	33.8	7.91	1.53954	1.15385	1.19068	0.928494	0.986999	1.06609	1.09209	0.938245	0.940412	1.29469	0.993861	0.990249
M1A0J1	Uncharacterized protein	9.21305	4	5	4	521	58.2	5.6	0.984571	0.864031	0.868852	0.972035	1.00675	0.995178	1.04339	1.0704	0.83703	0.905818	0.991321	0.983607
M1BLY4	Uncharacterized protein	4.375	1	2	1	160	18.4	10.2	0.831055	0.728516	0.790039	1.14941	1.06055	1.02637	1.04004	1.29102	0.847656	0.783203	1.07878	1.05957
M1CN20	Uroporphyrinogen decarboxylase	38.2653	11	22	11	392	43.1	7.88	0.758964	0.830677	0.7749	1.23805	1.12948	1.05976	1.14044	1.16235	0.865538	0.788181	1.14243	1.05611
M1AIT2	D-3-phosphoglycerate dehydrogenase	26.1755	14	16	10	638	67.1	6.73	0.817259	0.780711	0.877157	1.08122	1.2132	1.0934	1.15635	1.25076	0.882234	0.825042	1.12927	1.09645
M1AY17	Peroxidase	43.5045	10	16	3	331	35.9	8.1	2.1714	1.08423	1.34182	0.62096	0.601371	0.629775	0.782566	0.711068	0.852106	1.53248	0.617369	0.781913
M1AFN7	Uncharacterized protein	40.1747	10	15	4	229	25.5	10.17	0.808111	0.874382	1.04253	1.04352	1.21662	0.972305	1.0178	1.05638	0.860534	0.908342	1.07748	0.978239
M1AD38	Uncharacterized protein	8.75576	2	2	1	217	24.1	5.71	0.911089	0.847153	0.998002	1.04595	1.10989	0.948052	1.14585	1.11489	0.869131	0.918748	1.03463	1.04329
M1C5A0	Uncharacterized protein	40	3	4	3	80	8.9	8.56	0.995	0.864	1.025	1.033	1.03	0.973	1.094	1.117	0.87	0.961333	1.012	1.027
M1D103	Uncharacterized protein	0.986436	1	1	1	811	93.1	5.5	1.21481	0.828989	0.8561	1.05839	1.04692	1.10532	1.16058	1.25026	0.907195	0.966632	1.07021	1.10601
Q3HVN5	Dehydroascorbate reductase	63.3333	12	19	5	210	23.4	6.54	0.956479	0.907023	0.997033	1.17211	0.952522	0.858556	0.947577	1.23838	0.860534	0.953511	0.994395	1.0155
M1BXD5	Uncharacterized protein	6.68449	2	3	2	374	42.8	4.46	0.824876	0.837811	0.930348	0.972139	1.03284	1.04378	1.19005	1.25174	0.865672	0.864345	1.01625	1.10249
K7WNX5	4F5 protein family protein	16.4179	1	1	1	67	7.2	10.27	0.780992	0.711777	0.757231	1.37913	1.01446	1.04752	1.15186	1.58884	0.89876	0.75	1.14704	1.21315
M1BUL5	Uncharacterized protein	4.375	1	1	1	160	17.1	5.24	0.851816	0.717017	0.82218	1.04398	1.0325	1.03155	1.19312	1.03633	0.832696	0.797004	1.03601	1.02071
M1BP63	Histone H2A	21.5827	3	6	1	139	14.6	10.48	1.16879	0.778214	0.910697	1.04612	0.861629	0.992149	1.06771	1.13445	0.85476	0.952568	0.966634	1.01897
M1DKJ0	Uncharacterized protein	3.07018	1	1	1	228	25.1	8.46	0.628848	0.816183	0.720317	1.02199	0.995602	1.03254	0.867194	0.94635	0.766931	0.721782	1.01671	0.860158
M1CU73	Uncharacterized protein	31.2668	10	20	10	371	40.7	6.54	1.07049	0.740181	1.16213	1.05841	1.17019	0.872105	1.00806	1.10977	0.878147	0.990937	1.03357	0.998657
M1BG20	Uncharacterized protein	21.521	9	12	9	618	70.4	6.54	0.857853	0.815109	0.924453	1.166	1.1163	1.0159	1.07753	1.1004	0.866799	0.865805	1.0994	1.01491
K7VSV0	60S ribosomal protein L33	48.2143	5	10	1	112	12.9	10.32	0.77726	0.830382	0.920783	0.972973	1.02796	0.929171	0.985089	1.06337	0.812675	0.842808	0.976701	0.953712
M1CHF5	Uncharacterized protein	15.3153	3	6	3	222	24.7	10.04	0.807422	0.907723	0.917753	1.11535	1.11836	1.09829	1.02106	1.16951	0.874624	0.877633	1.11067	1.02173
M1BC49	Uncharacterized protein	11.0204	4	4	4	490	53.2	9.22	0.792377	0.740221	0.77332	1.22166	1.18255	1.06219	1.11936	1.26479	0.874624	0.768639	1.15547	1.08626
M1AAX9	Uncharacterized protein	2.96774	2	2	2	775	83.2	8.72	0.746377	0.68323	0.713251	1.36853	1.22774	1.24431	1.14596	1.32091	0.902692	0.714286	1.28019	1.12319
M1AMY3	Uncharacterized protein	7.48899	1	1	1	227	25.1	4.97	0.889764	0.905512	0.710411	0.821522	0.920385	1.10761	0.810149	0.821522	0.76378	0.835229	0.94984	0.798484
M1BPF6	Uncharacterized protein	4.51128	2	2	2	532	57.7	9.52	1.29228	0.794721	0.867058	1.21701	0.995112	0.912023	0.895406	0.947214	0.853372	0.984686	1.04138	0.898664
M1CHV6	Ferredoxin	20	2	4	2	150	16.3	5.54	0.886	0.799	0.846	1.444	1.108	1.028	1.039	0.978	0.873	0.843667	1.19333	0.963333
M1CM92	Uncharacterized protein	12.6214	1	1	1	206	21.3	4.59	0.995465	1.11565	1.14626	1.52834	1.05102	1.34807	1.04875	1.11338	0.989796	1.08579	1.30915	1.05064
M1D4W6	Uncharacterized protein	9.87654	1	1	1	81	9.2	4.7	1.12084	0.657428	0.650776	1.33038	1.76829	1.14412	1.32816	1.11973	0.967849	0.809682	1.41426	1.13858
M1BQ50	Uncharacterized protein	58.159	13	36	5	239	26.8	9.5	0.963855	0.88253	0.990964	1.06627	1.09438	1.05823	1.07229	1.03514	0.876506	0.945783	1.07296	0.994645
M1BNS7	Uncharacterized protein	26.6234	4	7	3	154	17.4	10.2	0.937804	0.803693	0.915452	1.069	1.02915	0.976676	1.07386	1.06317	0.848397	0.885649	1.02494	0.995141
M1ASG7	Glyceraldehyde-3-phosphate dehydrogenase	19.3317	7	13	4	419	44.4	8.43	1.28799	0.870351	1.03294	1.06057	1.10521	0.963868	1.17003	1.20829	0.927736	1.06376	1.04322	1.10202
M1AAA1	Acetolactate synthase	13.242	8	12	8	657	71.9	6.83	0.73161	0.823062	0.813121	1.16998	1.12922	1.15209	1.07157	1.18191	0.867793	0.789264	1.15043	1.04042
M1BZY6	Uncharacterized protein	3.84615	1	1	1	312	34.1	8.84	0.849315	0.58317	0.865949	1.0225	1.1409	1.0773	1.21233	1.18004	0.854207	0.766145	1.08023	1.08219
M1A5N4	Uncharacterized protein	11.8598	3	3	1	371	40.7	5.99	0.978308	1.11171	1.2321	1.10629	1.26573	0.939262	0.915401	1.35033	0.946855	1.10738	1.10376	1.07086
M1B4G3	Uncharacterized protein	1.96891	2	2	2	965	105.6	7.15	1.24829	1.56696	1.31867	0.632454	0.883675	0.718475	0.845552	0.705767	0.85435	1.37797	0.744868	0.80189
M1D1L5	Anamorsin homolog	9.73783	2	2	1	267	28.3	5.55	1.12269	1.10906	1.11003	0.899708	0.925024	0.846154	0.937683	0.936709	0.851022	1.11392	0.890295	0.908471
M1BWU4	Uncharacterized protein	11.1579	4	5	2	475	52.2	8.87	1.10154	0.980513	1.00103	1.18769	1.00615	1.04718	1.04513	0.989744	0.89641	1.02769	1.08034	0.977094
M1ANH5	Uncharacterized protein	37.594	5	5	3	133	15.3	10.43	0.838772	0.738964	0.863724	0.99904	1.0547	1.05854	1.15835	1.04511	0.838772	0.81382	1.03743	1.01408
M0ZG69	Uncharacterized protein	2.59481	1	1	1	501	55.7	9.22	0.658385	0.660455	0.855072	1.48033	1.29607	1.18116	1.14079	1.17495	0.904762	0.724638	1.31919	1.0735
M1BEC3	Histone H3	28.6765	5	9	2	136	15.4	11.15	1.01166	0.858115	0.952381	1.01846	0.939747	0.930029	0.983479	1.1759	0.849368	0.940719	0.962747	1.00292
M1D3N2	Phenylalanine ammonia-lyase	17.7215	12	16	3	711	77.5	6.24	0.684995	0.819199	0.749301	0.994408	1.14352	0.972973	0.982293	1.15843	0.814539	0.751165	1.03697	0.985089
M1BF34	Uncharacterized protein	13.4875	6	6	1	519	60.1	6.67	1.56629	0.989888	1.21348	1.14831	1.12022	1.07753	1.20112	0.934831	0.983146	1.25655	1.11536	1.0397
M1A6H4	Uncharacterized protein	0.680272	1	1	1	1323	148.6	5.81	1.13425	0.840183	1.30959	0.76347	0.93242	0.726027	0.823744	0.80274	0.799087	1.09467	0.807306	0.808524
M1AUY9	Uncharacterized protein	6.76056	2	2	2	355	39.8	9.16	1.20412	1.09897	1.28969	1.11753	0.905155	0.884536	0.918557	0.986598	0.902062	1.19759	0.969072	0.935739
Q9ZTW5	GDP-mannose pyrophosphorylase	7.20222	2	3	2	361	39.6	7.23	1.02672	0.972251	1.11511	1.06783	1.17266	1.04008	0.92703	1.05653	0.899281	1.03803	1.09353	0.960946
M1AD85	Uncharacterized protein	3.00231	1	1	1	433	48.6	6.07	1.2168	0.787109	1.01367	0.984375	0.899414	0.989258	0.980469	1.04102	0.854492	1.00586	0.957682	0.958659
M1C6Z6	Uncharacterized protein	4.60123	1	1	1	326	36	10.21	0.703704	0.940379	0.736224	0.792231	1.01174	1.04246	1.04607	0.968383	0.790425	0.793436	0.948811	0.934959
M1AXN0	Uncharacterized protein	3.94089	1	1	1	203	22.6	10.86	1.3322	1.05802	1.12969	1.08987	1.11945	1.24005	1.1479	1.26394	0.995449	1.1733	1.14979	1.13576
M1CK90	Uncharacterized protein	10.2694	4	5	4	594	61.8	5.3	0.998984	0.985772	0.973577	1.01423	1.04167	1.03659	1.0935	1.13008	0.889228	0.986111	1.03083	1.0376
M1C8T8	Uncharacterized protein	17.7994	4	4	2	309	34.2	5.3	1.09313	0.881375	1.20399	1.24834	1.22838	1.06763	1.10089	1.29268	0.970067	1.0595	1.18145	1.12121
M0ZSC1	Gamma-tubulin complex component	0.962567	1	1	1	935	105.4	8.32	1.01097	0.757727	0.948156	1.01795	1.08175	1.05184	1.06381	1.1665	0.872383	0.905616	1.05052	1.03423
M1DT54	Uncharacterized protein	1.68856	1	1	1	533	59.7	9.55	0.894212	0.845309	0.853293	1.04192	1.05689	0.99002	1.13174	1.29341	0.873253	0.864271	1.02961	1.09947
M1CBG2	Uncharacterized protein	25.1046	6	8	4	239	27.2	5.74	1.7909	1.23233	1.24201	0.658277	0.684414	0.732817	0.725073	0.767667	0.848015	1.42175	0.691836	0.780252
M1A5J7	Molybdopterin synthase catalytic subunit	7.73196	1	2	1	194	21.3	6.39	0.811789	1.1727	1.03206	1.24716	1.19855	0.98759	0.97001	1.01448	0.905895	1.00552	1.14443	0.963461
M1B6X1	Uncharacterized protein	8.125	1	1	1	160	17.1	8.51	0.793717	0.941361	1.22723	1.28377	1.10262	1.01361	1.07958	1.11204	0.917277	0.987435	1.13333	1.0363
Q2VCH9	40S ribosomal protein S3a	50.5747	13	29	6	261	29.7	9.74	0.924395	0.81754	0.945565	1.09677	1.06754	1.05242	1.12802	1.16532	0.883065	0.895833	1.07224	1.0588
M1CL81	Uncharacterized protein	7.88177	1	2	1	203	22.4	7.53	0.747253	0.943057	0.858142	1.25874	1.13586	0.987013	1.02697	1.15684	0.875125	0.849484	1.12721	1.01965
M1CX63	Uncharacterized protein	2.99625	1	1	1	267	27.9	7.44	1.00208	0.721703	0.90758	1.11526	1.22222	1.06957	1.11526	1.31983	0.909657	0.87712	1.13569	1.11492
A0A097H112	KTI-A protein	17.2727	3	6	3	220	24.4	8.05	1.54072	0.893939	0.95928	0.929924	0.962121	0.821023	0.765152	0.766098	0.830492	1.13131	0.904356	0.787247
M1AM40	ERD10C	26.7943	5	9	1	209	23.7	5.3	0.993896	0.35707	0.365209	1.64395	1.61546	1.19329	1.11495	0.996948	0.892167	0.572058	1.48423	1.00136
M1C5M7	Uncharacterized protein	2.97872	1	2	1	235	26.2	8.21	0.97619	0.938492	1.07341	1.10813	1.04067	1.00893	0.90377	1.00099	0.87004	0.996032	1.05258	0.924934
M1A0E2	Uncharacterized protein	19.7531	5	7	5	162	18.2	9.61	0.827017	0.899903	0.920311	1.16229	0.997085	1.03401	1.03401	0.990282	0.852284	0.88241	1.06446	0.95886
M1D3P9	Uncharacterized protein	30.4598	22	39	6	870	95.9	5.48	1.00818	1.10123	1.13906	1.0317	0.944785	1.07873	0.981595	1.04397	0.896728	1.08282	1.0184	0.974097
M1C5U3	Uncharacterized protein	5.55556	1	1	1	234	26.4	8.84	1.30135	1.0474	1.21896	1.14673	1.04063	1.20316	1.1377	1.20316	0.989842	1.18924	1.13017	1.11023
M1CK13	Lysine--tRNA ligase	14.5242	8	11	8	599	68	6.11	0.982846	0.820383	0.932392	1.11806	1.06256	1.07064	1.111	1.10898	0.884965	0.911874	1.08375	1.03498
M0ZV98	Uncharacterized protein	27.8431	8	14	1	255	29	10.32	0.857143	0.867275	1.02837	1.21175	1.09524	1.04965	0.979737	1.15502	0.888551	0.917595	1.11888	1.00777
M1A882	Pyruvate kinase	17.6471	8	8	5	578	63.4	7.05	0.796644	0.823297	0.835143	1.12142	1.13425	1.03356	1.10069	1.16091	0.865745	0.818361	1.09641	1.04245
M1CTL1	Uncharacterized protein	15.6863	6	13	1	306	34.9	4.87	1.22587	1.26448	1.33301	0.656371	0.809846	0.855212	0.905405	0.753861	0.84749	1.27445	0.77381	0.835586
M1A1R9	Uncharacterized protein	27.1186	4	4	4	236	26.6	6.73	1.3263	1.01344	1.27927	0.951056	0.756238	0.798464	0.830134	0.798464	0.84261	1.20633	0.835253	0.823736
Q9LM03	Methionine synthase	51.2418	31	104	3	765	84.6	6.32	0.838162	0.678322	0.78022	1.12188	1.26374	1.06893	1.19181	1.16983	0.877123	0.765568	1.15152	1.07959
M0ZXX7	Uncharacterized protein	9.98279	5	5	2	581	64.7	5.07	1.6254	1.15238	1.68042	0.897354	0.703704	0.760847	0.937566	0.89418	0.930159	1.48607	0.787302	0.920635
Q2XTD0	Adenosylhomocysteinase	38.0165	16	37	5	484	53	5.74	0.87574	0.908284	1.04339	1.02071	1.08185	0.970414	1.06805	1.02761	0.866864	0.942472	1.02433	0.987508
M1A7U4	Uncharacterized protein	12.1951	4	4	2	369	41.1	8.95	0.926543	0.834476	1.04212	1.02351	1.06562	0.979432	1.00098	1.05975	0.860921	0.934378	1.02285	0.973882
M1AXV4	Uncharacterized protein	7.69231	2	2	2	234	24.2	7.72	0.815087	0.858326	0.808648	1.0782	0.873965	0.934683	0.986201	1.03588	0.808648	0.827354	0.962282	0.943576
Q3HRX4	40S ribosomal protein S17-like protein	52.7778	7	14	0	144	16.2	9.99	0.971458	0.64526	0.836901	1.16514	1	1.1682	1.31804	1.19266	0.896024	0.817873	1.11111	1.13558
M1CN89	Uncharacterized protein	27.2425	7	15	1	301	34.6	9.35	0.742439	0.825366	0.869268	1.0322	1.13073	1.06146	1.0878	1.15024	0.857561	0.812358	1.0748	1.03187
M1AJ54	Uncharacterized protein	9.70874	1	2	1	103	11.5	9.6	0.899414	0.93457	0.782227	1.16602	1.00293	1.08008	0.881836	1.16016	0.858398	0.87207	1.08301	0.966797
M1CMR6	Uncharacterized protein	32.7434	4	10	1	113	12.4	9.76	1.3832	0.730725	1.18412	1.10817	1.33602	1.05063	1.30725	1.39471	1.01151	1.09935	1.16494	1.23782
M1C5W2	Uncharacterized protein	30.0813	4	8	4	123	14.3	10.81	0.793037	0.829787	0.999033	0.948743	1.02031	0.921663	0.911025	1.39749	0.850097	0.873952	0.963572	1.05287
M1C6V8	Glycosyltransferase	1.69851	1	1	1	471	53.6	9.09	1.18089	0.912801	1.11781	0.770872	0.754174	0.96846	0.879406	0.875696	0.816327	1.0705	0.831169	0.857143
M1A0G4	Uncharacterized protein	26.9737	13	20	5	608	65.6	7.21	1.11457	0.895477	0.972864	1.05628	1.03417	0.99799	1.04121	1.05427	0.884422	0.994305	1.02948	0.9933
M1B9C1	Histone H4	38.835	4	10	1	103	11.4	11.47	0.758232	0.805893	0.979203	0.770364	0.900347	0.824957	0.950607	0.912478	0.762565	0.847776	0.831889	0.875217
M1BSD7	Uncharacterized protein	27.193	2	3	2	114	12.6	11.22	1.04099	0.987055	1.11758	1.11758	1.2233	1.11327	1.09924	1.14024	0.949299	1.04854	1.15138	1.06293
M1CL73	Uncharacterized protein	0.970874	1	9	1	618	67.7	8.66	1.024	0.909	0.973	1.038	1.015	1.043	1.053	1.064	0.88	0.968667	1.032	0.999
M1A9B1	Uncharacterized protein	3.79061	1	1	1	554	60.7	7.94	0.780822	1.28425	1.05822	1.2089	1.43836	1.45434	0.958904	1.22489	1.00457	1.0411	1.3672	1.06279
M1AU93	Uncharacterized protein	3.61446	1	1	1	249	25.8	5.19	1.26114	0.977202	0.875648	1.10984	0.977202	1.04663	1.04767	1.1544	0.911917	1.038	1.04456	1.038
M0ZUM3	Uncharacterized protein	1.60514	1	1	1	623	68.7	4.64	1.17186	0.976932	1.0173	1.2203	1.08997	1.25721	1.33564	1.44867	1.01499	1.05536	1.18916	1.26644
M1D3L2	Uncharacterized protein	51.3158	8	13	2	152	17.5	10.62	0.848089	0.689135	1.07143	0.95674	1.19014	1.01006	1.13581	1.27364	0.885312	0.869551	1.05231	1.09826
M1B148	Isocitrate dehydrogenase [NADP]	19.5181	7	9	1	415	46.6	7.46	0.444882	2.94291	2.27657	0.648622	0.642717	0.336614	0.399606	0.283465	0.867126	1.88812	0.542651	0.516732
M1CSW3	Uncharacterized protein	3.02267	1	1	1	397	42.8	4.45	0.948742	0.94781	1.06058	0.917055	0.970177	0.867661	0.897484	0.888164	0.821062	0.98571	0.918298	0.868903
M0ZS36	Uncharacterized protein	6.89655	1	1	1	145	17.2	8.4	1.0041	1.08513	1.07795	1.12718	0.972308	1.13026	0.974359	0.981538	0.90359	1.05573	1.07658	0.953162
M1AJ46	Uncharacterized protein	8.17439	2	2	2	367	40.8	5.02	0.962049	0.777989	0.931689	0.993359	1.037	0.990512	1.00949	0.948767	0.835863	0.890576	1.00696	0.931373
M1B7W3	Uncharacterized protein	20.1946	7	9	7	411	45.2	7.69	0.95814	0.922791	0.876279	1.10326	0.902326	0.92186	0.857674	0.940465	0.819535	0.91907	0.975814	0.872558
M1C015	Uncharacterized protein	42.4658	11	20	11	365	39.2	6.9	0.736689	0.8606	0.871249	1.10842	1.091	1.00387	1.05712	1.09874	0.852856	0.822846	1.06776	1.0029
M1C779	Uncharacterized protein	3.90625	1	1	1	256	29.1	5.48	0.802054	0.829132	0.812325	1.04202	1.10831	0.946779	0.977591	0.995331	0.823529	0.814504	1.03237	0.932151
M1C6A5	Uncharacterized protein	37.5546	10	15	4	229	25.6	10.15	0.823417	0.890595	0.944338	0.935701	1.07965	1.03647	0.982726	1.05758	0.846449	0.886116	1.01727	0.962252
M1CZC0	ERBB-3 BINDING PROTEIN 1	28.6822	11	15	5	387	42.7	6.7	0.933729	0.883284	0.93274	1.08506	1.03066	1.00593	1.0178	1.12957	0.872404	0.916584	1.04055	1.00659
M1CJ22	Uncharacterized protein	3.08219	1	1	1	292	32.2	8.7	1.16302	0.553678	0.569583	1.11431	1.13917	1.07853	1.27734	1.167	0.87674	0.762094	1.11067	1.10702
M1A065	Uncharacterized protein	28.0605	15	21	15	727	79.3	9	1.23039	1.34161	1.33863	0.881827	0.820258	0.839126	0.787488	0.813307	0.876862	1.30354	0.847071	0.825885
O81145	Class I chitinase	23.1003	4	9	1	329	35.3	6.04	0.593882	2.25	2.11287	0.970464	0.514768	0.584388	0.7173	0.872363	0.931435	1.65225	0.689873	0.840366
M1A122	Uncharacterized protein	8.8	3	8	3	375	41.5	6.73	1.76247	1.46746	1.25488	0.834056	0.842733	0.869848	0.896963	0.960954	0.957701	1.49494	0.848879	0.938539
M1CZY5	Uncharacterized protein	2.98507	1	1	1	268	28.6	6.15	0.691562	1.04462	1.14743	0.977692	1.17362	0.991271	0.916586	0.900097	0.85645	0.961203	1.04753	0.891044
M0ZQJ7	Uncharacterized protein	3.4375	1	1	1	320	36.5	6.32	0.960637	0.856607	0.940019	0.948454	0.996251	0.90253	0.946579	0.99344	0.827554	0.919088	0.949078	0.922524
M1C989	Glycosyltransferase	23.0932	10	16	10	472	52.6	6.27	0.713258	0.991778	0.965057	1.3001	1.12744	0.998972	1.15211	1.12127	0.907503	0.890031	1.14217	1.06029
M1CKV9	Uncharacterized protein	11.9701	4	5	4	401	42.7	6	0.914784	0.852156	0.912731	1.19405	1.14066	1.11807	1.08111	1.14784	0.906571	0.893224	1.15092	1.04517
M1BEV1	Uncharacterized protein	17.8344	3	3	3	157	17.7	5.4	0.920408	0.684694	0.672449	1.81633	0.997959	0.966327	1.06837	1.17653	0.90102	0.759184	1.2602	1.04864
M1BCZ3	Uncharacterized protein	10.1761	5	8	2	511	55.6	7.31	1.02778	0.823045	0.833333	1.1214	1.19753	1.08951	1.07305	1.21399	0.908436	0.894719	1.13615	1.06516
M1ABC6	Uncharacterized protein	9.41176	4	4	4	510	58.5	5.97	0.756547	0.840931	0.847721	1.01552	1.09408	1.06596	1.06984	1.15131	0.85645	0.815066	1.05852	1.02586
M1BBL1	Uncharacterized protein	8.08511	3	3	1	470	53.7	5.44	0.735789	0.733684	0.710526	1.26	1.35368	1.31263	1.21263	1.27684	0.929474	0.726667	1.30877	1.13965
M1ABS8	Uncharacterized protein	2.17918	1	2	1	413	45.4	9.92	0.692308	0.852227	0.799595	1.26619	1.15283	1.18725	0.95749	1.31984	0.893725	0.781377	1.20209	1.05702
M1DR90	Uncharacterized protein	6.75676	1	2	1	148	16.9	6.07	0.889583	1.74063	1.61979	1.33125	0.945833	0.609375	0.60625	0.752083	0.920833	1.41667	0.962153	0.759722
M1AEX3	Uncharacterized protein	1.35659	1	1	1	516	59.7	8.97	1.56839	0.963526	1.38703	0.703141	0.819656	1.17021	0.81155	0.812563	0.895643	1.30632	0.89767	0.839919
M1CW45	Uncharacterized protein	15.7895	7	8	7	589	66.4	7.09	1.00785	0.752699	0.856722	0.832188	1.54465	1.0893	1.0422	0.819431	0.867517	0.872424	1.15538	0.909715
M1B6L3	Uncharacterized protein	12.8	3	4	3	250	28.5	5.33	1.37173	1.19476	1.31518	0.838743	0.954974	0.899476	1.00838	0.963351	0.925654	1.29389	0.897731	0.965794
M1D2M1	Uncharacterized protein	1.85185	1	1	1	324	34.8	6.54	0.755194	0.904246	0.756098	0.999097	1.0271	0.960253	0.921409	0.913279	0.798555	0.805179	0.995483	0.877748
M1CWU3	Uncharacterized protein	13.0435	7	11	1	621	67.8	7.72	0.737892	0.876543	0.940171	1.09972	1.1453	0.820513	1.0019	1.03324	0.839506	0.851535	1.02184	0.958215
M1C7V7	Uncharacterized protein	60.7679	29	109	1	599	63	5.87	0.792829	0.871514	0.899402	1.1494	1.11454	1.06773	1.08865	1.09562	0.880478	0.854582	1.11056	1.02158
M1BV52	Cellulose synthase	3.8674	3	3	2	1086	121.6	6.81	0.797468	0.685492	0.82668	1.19377	1.24148	1.03408	0.962025	1.13632	0.860759	0.76988	1.15644	0.986368
M1B2V0	Uncharacterized protein	12.8676	3	3	3	272	29.7	5.97	0.859343	0.832649	0.890144	1.11294	1.16016	1.10267	1.17043	1.23101	0.907598	0.860712	1.12526	1.10301
M1BLQ0	Methyltransferase	21.5084	8	9	6	358	40	6.9	0.75942	0.750725	0.905314	0.990338	1.11208	1.01836	1.11111	1.16039	0.854106	0.805153	1.04026	1.04187
M1CHA8	Uncharacterized protein	44.335	6	9	2	203	22.5	6.02	1.19439	1.10542	1.20213	0.832689	0.89942	0.887814	0.922631	0.769826	0.855899	1.16731	0.873308	0.849452
Q8L6B8	Aspartate carbamoyltransferase	3.44828	1	1	1	377	42.6	6.47	0.922652	0.976796	1.06077	1.31713	1.07624	1.17459	1.55359	0.990055	0.977901	0.98674	1.18932	1.17385
M1AWF1	Uncharacterized protein	2.63158	1	1	1	380	41.5	7.08	1.34766	0.888672	1.20996	0.883789	0.905273	0.824219	0.956055	0.885742	0.864258	1.14876	0.871094	0.902018
M1D4E2	Uncharacterized protein	6.28931	1	1	1	159	17.4	9.54	0.894689	0.808281	0.885689	0.911791	0.90459	0.961296	0.953195	0.885689	0.79658	0.862886	0.925893	0.878488
M0ZKN5	Uncharacterized protein	5.96685	5	5	5	905	100.6	9.57	0.937808	0.817374	0.858835	1.08885	1.00494	1.07206	1.08193	1.13623	0.873643	0.871339	1.05528	1.0306
M1AM16	Uncharacterized protein	25.1969	5	6	5	254	28	10.21	0.822244	0.845084	0.981132	1.10129	1.07051	1.04369	1.0149	1.1718	0.878848	0.88282	1.07183	1.02185
M1CX90	Eukaryotic translation initiation factor 3 subunit E	14.6119	6	7	6	438	51.1	5.54	0.968813	0.773642	0.892354	1.10563	1.05433	0.998994	1.16901	1.20624	0.890342	0.87827	1.05298	1.08853
M1CZA5	Uncharacterized protein	9.72222	1	1	1	144	16.6	5.4	1.21992	0.959544	1.0332	1.00311	0.875519	1.04046	1.06639	1.25726	0.91805	1.07089	0.973029	1.08057
M1C8R1	Uncharacterized protein	22.7273	11	13	9	616	70.2	7.78	0.823529	0.72033	0.820433	1.19298	1.25387	1.13209	1.1548	1.30857	0.913313	0.788098	1.19298	1.12556
M1ABY0	Uncharacterized protein	20.2703	1	2	1	74	8.5	9.19	1.15987	1.76288	2.1867	0.902361	0.698498	0.5397	0.844421	0.683476	0.950644	1.70315	0.713519	0.82618
M1B8D6	Alpha-galactosidase	5.83942	2	3	1	411	45.1	5.88	1.33056	0.857588	1.04574	1.49792	0.960499	0.967775	0.95738	0.855509	0.920998	1.07796	1.14207	0.911296
A0A0M5KK02	Putative ras-related protein RABD2a	43.3498	7	10	2	203	22.4	5.24	0.944015	0.797297	0.874517	1.03764	1.02413	1.07819	1.0666	0.976834	0.855212	0.871943	1.04665	0.966216
M1AIA5	Uncharacterized protein	20.5479	3	5	1	146	16.7	10.81	1.09783	1.07065	1.04565	1.23043	1.13696	1.10543	1.04565	1.175	0.963043	1.07138	1.15761	1.06123
M1CLL3	Uncharacterized protein	18.6916	3	3	3	321	35.1	4.78	0.721946	0.962264	0.90864	1.08044	1.11817	1.15789	1.02185	1.08044	0.879841	0.864283	1.11883	0.994042
M1BFS6	Uncharacterized protein	15.4362	3	4	3	149	16.4	11.21	0.928361	0.865554	0.840039	1.0579	1.10991	1.0265	1.01668	1.09912	0.86948	0.877985	1.06477	0.995093
M0ZJD1	Bifunctional dihydrofolate reductase-thymidylate synthase	5.6926	3	3	3	527	59	6.84	0.919881	0.846686	0.947577	1.05638	1.07122	1.03956	1.01187	1.12166	0.87636	0.904715	1.05572	1.0033
Q2XPX5	40S ribosomal protein S4	42.803	11	19	4	264	29.9	10.24	0.952748	0.828351	0.89296	0.988428	0.992285	1.01157	1.01446	1.10897	0.854388	0.891353	0.997428	0.992607
M0ZKS8	Protoporphyrinogen oxidase	24.237	10	11	10	557	60.4	8.79	0.869131	0.879121	0.832168	1.1978	1.03297	1.02797	1.08092	1.18382	0.885115	0.86014	1.08625	1.04995
M1BP07	Uncharacterized protein	15.3439	3	4	3	189	20.9	9.88	0.733792	0.725933	0.805501	1.19155	1.05108	1.03929	1.14735	1.25835	0.870334	0.755075	1.09398	1.09201
K7WJW2	Putative 40S ribosomal protein S9	17.7665	4	5	4	197	23	10.24	0.860672	0.811265	0.895257	0.979249	1.06028	0.95751	1.0751	1.36462	0.875494	0.855731	0.999012	1.10507
M1BNR4	Uncharacterized protein	60.1236	28	84	2	647	70.9	5.15	1.15024	0.990244	1.09561	0.887805	0.931707	0.99122	0.933659	0.910244	0.865366	1.0787	0.936911	0.903089
M1D8C5	Uncharacterized protein	2.87141	2	2	2	801	90.9	6.15	0.932722	1.05097	1.26096	0.921509	1.11723	0.955148	0.997961	1.05301	0.904179	1.08155	0.997961	0.985049
M0ZSQ9	Uncharacterized protein	1.15702	1	1	1	605	68.8	7.97	1.25319	1.2031	1.13752	0.787796	0.571038	0.684882	0.67031	0.992714	0.807832	1.19794	0.681239	0.823619
M1BWL4	Uncharacterized protein	27.7778	3	5	3	108	12	10.54	1.23789	0.906351	0.960172	1.20129	1.01507	1.0775	1.11625	1.29386	0.95479	1.0348	1.09795	1.12164
Q2VCJ5	40S ribosomal protein S6	31.3253	7	18	7	249	28.3	10.7	0.83965	0.80758	0.837707	1.08844	0.958212	0.973761	1.13217	1.21963	0.862002	0.828312	1.0068	1.07127
M0ZG44	Uncharacterized protein	3.38409	2	2	2	591	66.7	8.7	0.838776	0.735714	0.838776	1.20816	1.11531	1.04388	1.15612	1.36327	0.905102	0.804422	1.12245	1.1415
M1B7W9	Uncharacterized protein	9.40526	6	6	6	723	82.5	6.37	1.39002	0.93279	1.42566	0.894094	0.9389	0.88391	0.959267	0.852342	0.904277	1.24949	0.905635	0.905295
M1D1W2	Uncharacterized protein	9.30233	2	2	2	258	29.5	8.28	1.05631	1.1767	1.09903	0.853398	0.905825	0.91068	0.931068	0.913592	0.862136	1.11068	0.889968	0.902265
M1AFS5	Uncharacterized protein	5.96206	2	2	2	369	40	8.44	0.813527	0.925604	0.803865	1.04155	1.13527	1.1314	1.01256	0.940097	0.857971	0.847665	1.10274	0.936876
M1CAK5	Uncharacterized protein	12.5	1	1	1	88	10.1	9.98	1	0.822115	0.886538	1.09904	0.938462	1.03077	0.9375	1.04615	0.853846	0.902885	1.02276	0.945833
M1CA70	Uncharacterized protein	14.5349	11	13	11	860	97.1	5.6	0.79822	0.816024	0.796241	1.17013	1.13947	1.10781	1.07122	1.11375	0.878338	0.803495	1.13914	1.0211
M1BHR5	Uncharacterized protein	1.3459	1	1	1	743	81.6	9.07	0.76332	0.759221	0.906762	1.23156	1.23975	1.03074	1.19262	1.21414	0.909836	0.809768	1.16735	1.10553
M1BZE8	Uncharacterized protein	6.06061	2	2	2	396	42.8	6.6	1.1288	0.869168	0.902637	1.13895	0.944219	0.977688	1.06795	1.21197	0.900609	0.96687	1.02028	1.06018
M1CR39	Uncharacterized protein	9.83607	4	4	2	488	55.6	5.02	0.749431	1.03075	2.04897	1.11959	1.34738	1.02164	1.10251	0.955581	1.01253	1.27639	1.16287	1.02354
M0ZGL7	Uncharacterized protein	18.9394	2	2	2	132	14.6	5.01	1.02697	0.82659	0.961464	0.959538	0.848748	1.35067	0.944123	0.859345	0.856455	0.938343	1.05299	0.886641
M1A7J1	Uncharacterized protein	11.9335	6	8	6	662	73.3	7.01	1.17682	0.922397	0.967583	0.833988	0.998035	0.934185	1.09627	1.02063	0.873281	1.02227	0.922069	0.996726
M1C962	Uncharacterized protein	5.69948	1	1	1	193	22	9.82	1.22343	1.04331	1.37402	0.902559	0.759843	0.878937	0.755906	1.02854	0.875	1.21358	0.847113	0.886483
M1B1E8	Uncharacterized protein	5.03145	1	1	1	159	17.4	9.67	1.38841	0.912017	1.46459	0.773605	0.961373	1.04399	1.10622	1.12554	0.953863	1.25501	0.926323	1.06187
Q2XPV4	40S ribosomal protein S10-like	33.8889	6	8	1	180	19.8	9.79	0.880435	0.922925	0.918972	1.09783	1.01581	0.948617	1.16502	1.05336	0.878458	0.907444	1.02075	1.03228
M1BXS6	Uncharacterized protein	4.48718	1	1	1	156	16.7	12.21	0.689861	0.900596	0.760437	1.31909	1.03579	1.12028	1.11233	1.11928	0.883698	0.783632	1.15838	1.03844
A0A0N7CKF6	DNA-directed RNA polymerase subunit beta	9.81308	9	9	9	1070	120.6	8.32	0.865248	0.892604	0.951368	1.10132	1.12867	1.07801	1.04559	1.1692	0.900709	0.903073	1.10267	1.0385
Q2XPW4	60S ribosomal protein L7A-like protein	27.907	8	13	1	258	29.3	10.29	0.918594	0.87049	0.835338	0.895467	0.925069	0.941721	0.925069	1.11471	0.822387	0.874807	0.920752	0.954055
M0ZSY7	Uncharacterized protein	1.88679	1	1	1	477	54	6.4	0.835729	0.816222	0.920945	1.07187	1.20123	1.05544	1.14066	1.31314	0.912731	0.857632	1.10951	1.12218
M1AQS2	Lipoxygenase	17.2854	12	16	10	862	97.7	5.81	1.62614	1.51773	1.6768	0.579534	0.674772	0.659574	0.748734	0.74772	0.901722	1.60689	0.63796	0.799392
M1D0M1	Uncharacterized protein	21.0801	8	9	8	574	61.6	6.55	1.214	1.52941	1.41481	0.819473	0.815416	0.858012	0.803245	0.782961	0.902637	1.38607	0.830967	0.829615
M1CZI3	Uncharacterized protein	46.2963	23	58	3	648	71	5.16	1.1673	1.1635	1.1711	0.846958	0.831749	0.873574	0.825095	0.780418	0.846008	1.1673	0.85076	0.817174
M1CDQ1	Uncharacterized protein	4	1	1	1	275	30.6	7.74	1.15287	1.16845	1.30964	0.763389	0.812074	0.888023	0.919182	0.855891	0.866602	1.21032	0.821162	0.880558
M1B4F6	Uncharacterized protein	5.68807	3	3	2	545	59.6	5.76	1.12588	1.21551	1.24371	0.814703	1.00201	0.893253	0.91138	0.967774	0.896274	1.19503	0.903323	0.925143
M1CZ58	Uncharacterized protein	4.33031	4	5	1	993	107.8	6.54	0.841071	0.95	0.982143	0.990179	0.854464	0.859821	0.770536	0.885714	0.794643	0.924405	0.901488	0.816964
M0ZNQ4	Uncharacterized protein	1.4658	1	1	1	614	71.1	5.33	0.824	0.850667	0.856889	0.759111	0.874667	0.871111	0.993778	1.06756	0.791111	0.843852	0.834963	0.950815
M1BWI3	Uncharacterized protein	4.89691	2	3	2	388	43.2	6.16	0.955208	0.81875	0.888542	1.10313	1.22083	1.09479	1.15	1.25729	0.927083	0.8875	1.13958	1.11146
M1BTV6	Uncharacterized protein	11.7188	2	3	2	128	14.4	5.66	0.930762	0.800198	0.918892	1.10682	1.02176	0.993076	1.07814	1.16024	0.881306	0.883284	1.04055	1.03989
M1AQ01	Acyl carrier protein	4.41176	1	1	1	136	14.3	5.07	0.836114	0.564279	0.643768	1.1423	1.17566	1.14524	1.27969	1.15211	0.874387	0.681387	1.1544	1.10206
M1BN61	Uncharacterized protein	13.7931	1	1	1	87	9.9	9.63	0.555877	0.749518	0.709056	1.0183	1.22351	1.24759	1.1368	1.13487	0.858382	0.671484	1.16313	1.04335
Q2XPV3	Oligouridylate binding protein-like protein	5.27578	2	3	2	417	45.5	7.77	0.760536	0.861111	0.875479	1.0249	1.02299	1.02011	1.00383	1.15613	0.853448	0.832375	1.02267	1.00447
M1C4J5	Uncharacterized protein	2.43902	1	1	1	492	55.1	9.92	0.850385	0.756876	0.924092	1.28493	1.35864	1.13641	1.34103	1.36854	0.980198	0.843784	1.25999	1.22992
M1AUA1	Uncharacterized protein	1.72166	1	1	1	697	79	6.49	0.805492	1.3238	0.672769	1.18535	1.3341	1.03089	1.36728	1.70366	1.01945	0.93402	1.18345	1.36346
M1BHJ9	Uncharacterized protein	2.44399	1	1	1	491	56.1	5.53	0.927724	1.2589	1.19633	1.31931	0.90507	1.35707	1.03452	0.8274	0.962244	1.12765	1.19382	0.941388
M1C2N5	Uncharacterized protein	27.2277	3	4	3	202	21.6	5.91	1.02834	1.28543	1.14777	1.02834	0.964575	0.942308	0.92915	0.892713	0.902834	1.15385	0.978408	0.908232
M1BLS8	Uncharacterized protein	5.03432	2	2	2	437	49.3	7.08	0.984456	0.891192	0.987565	1.2829	1.16477	0.961658	1.14197	1.02383	0.924352	0.954404	1.13644	1.03005
M1C0G3	40S ribosomal protein S8	40.9091	8	17	1	220	24.9	10.45	0.867517	0.975466	0.980373	1.00491	1.06084	0.960746	1.07164	1.01668	0.875368	0.941119	1.00883	0.987897
M1AAU6	Uncharacterized protein	15.1515	2	4	1	198	21.8	4.54	0.831407	1.06647	1.09827	0.962428	0.879576	0.945087	0.973025	1.01734	0.859345	0.998715	0.92903	0.949904
Q3HRX7	Ribosomal protein L25-like protein	32.0261	5	13	4	153	17.2	10.26	0.935231	0.866536	0.892051	1.04122	1.06673	1.04416	1.03435	1.0579	0.875368	0.897939	1.0507	0.989205
M1AC75	Uncharacterized protein	8.88889	1	1	1	90	9.8	9.25	0.684932	0.856164	0.858121	1.26223	1.04697	1.04892	1.07632	1.07926	0.872798	0.799739	1.11937	1.00946
M1BCS3	Uncharacterized protein	9.85626	4	4	4	487	55.2	8.29	0.829787	0.77001	0.824721	1.26444	1.21378	1.05066	1.07092	1.20263	0.903749	0.808173	1.17629	1.0591
M0ZIP7	Uncharacterized protein	44.6078	7	12	7	204	22.3	4.58	0.700405	0.705466	0.77834	1.15891	1.29453	1.0749	1.2996	1.20749	0.902834	0.72807	1.17611	1.13664
M1BMM1	Uncharacterized protein	3.57143	1	1	1	252	30	9.95	0.97012	0.925299	0.954183	1.05279	0.978088	1.02191	0.967131	1.20319	0.888446	0.949867	1.0176	1.01959
M0ZTT0	Uncharacterized protein	1.86047	1	1	1	645	73.2	6.65	0.565263	1.03158	0.916842	1.44526	1.19789	1.09789	1.05474	1.27895	0.938947	0.837895	1.24702	1.09088
Q2XTB7	Transaldolase-like	33.4852	12	13	12	439	47.9	6.35	1.47748	0.881882	1.21622	0.806807	0.894895	0.868869	1.07808	0.891892	0.893894	1.19186	0.856857	0.954621
M1CCH5	Uncharacterized protein	20.7143	5	7	5	280	29.6	5.92	0.896516	1.31967	1.17008	1.17623	1.03279	0.922131	0.875	0.938525	0.914959	1.12876	1.04372	0.909495
M1D291	Uncharacterized protein	5.15873	2	2	2	504	55.6	6.84	0.811637	0.942801	0.956607	1.30868	1.07199	1.05424	0.914201	0.920118	0.880671	0.903682	1.14497	0.904997
M1D7M9	Uncharacterized protein	13.8554	2	2	1	166	16.7	9.14	0.817913	0.96752	0.958661	0.936024	1.66043	0.802165	0.847441	0.973425	0.878937	0.914698	1.13287	0.899934
M0ZT45	Uncharacterized protein	2.24439	1	1	1	401	43.7	7.94	0.820864	1.20548	1.14015	1.19073	1.00421	1.20337	0.96628	1.06533	0.940991	1.0555	1.13277	0.990868
M1BJW0	Uncharacterized protein	3.47271	4	6	4	1411	149.8	7.25	1.01996	0.964072	1.0978	0.941118	1.06188	0.987026	0.977046	1.03992	0.891218	1.02728	0.996673	0.969395
M0ZUD0	Uncharacterized protein	1.55239	1	1	1	773	85.3	6.74	0.719961	0.943798	0.898256	1.09302	1.07558	1.11337	0.929264	1.05136	0.86531	0.854005	1.09399	0.948643
M1A0H2	Uncharacterized protein	4.65116	1	1	1	301	34	5.55	1.02872	1.0883	1.06383	1.23298	1.12128	0.952128	1.04468	1.15638	0.95	1.06028	1.10213	1.05035
M1AZL8	Dihydrolipoamide acetyltransferase component of pyruvate dehydrogenase complex	34.7826	11	25	9	460	48.3	7.46	0.822948	0.883284	0.910979	1.09693	1.10781	1.05045	1.05836	1.07616	0.883284	0.872404	1.08506	1.00593
M1ASB9	Uncharacterized protein	26.9095	17	22	16	851	90.2	5.02	0.673327	0.855145	0.84016	1.22577	1.21878	1.12288	1.07093	1.09091	0.892108	0.789544	1.18914	1.01798
M1AXW2	Uncharacterized protein	20.4444	4	6	4	225	24.9	8.87	0.919057	1.09939	1.07582	1.06045	1.04816	1.01127	0.96209	1.15471	0.914959	1.03142	1.03996	1.01059
M1C1L0	Uncharacterized protein	2.96736	1	1	1	337	36.6	7.31	1.08568	0.849241	0.939262	1.09544	1.12148	1.19306	1.28633	1.30694	0.968547	0.958062	1.13666	1.18727
M1ARB5	Uncharacterized protein	2.39651	1	1	1	459	49.4	6.73	1.3031	0.518805	0.547566	1.30973	1.19248	1.39934	1.33296	1.47013	0.987832	0.789823	1.30052	1.26364
M1B171	Uncharacterized protein	3.19361	1	1	1	501	55.4	4.98	0.975831	0.998993	1.07956	1.33333	0.897281	0.918429	0.976838	0.991944	0.900302	1.01813	1.04968	0.956361
M1C0H0	Uncharacterized protein	1.94647	1	2	1	411	46.8	8.72	1.40914	0.94124	1.09467	1.23939	0.979325	1.09249	1.06964	1.08052	0.972797	1.14835	1.10374	1.04099
M1C0I5	Serine/threonine-protein phosphatase	7.86885	2	3	1	305	34.8	5.44	1.37376	0.843936	1.07952	0.960239	0.944334	0.95328	0.889662	1.00696	0.888668	1.09907	0.952618	0.928429
M1DSB9	Uncharacterized protein	2.09302	1	2	1	430	49.7	7.15	0.893123	0.855948	0.894052	0.973048	0.933086	0.989777	0.958178	0.965613	0.830855	0.881041	0.965304	0.918216
M1CFS3	Glycosyltransferase	8.52878	4	5	2	469	52.1	5.52	1.68854	1.4192	1.60235	0.520078	0.658178	0.760039	0.683643	0.5857	0.876592	1.57003	0.646099	0.715312
M1BSL4	Uncharacterized protein	23.2877	1	1	1	73	8.2	6.52	1.27434	1.53856	1.20101	1.35777	1.25537	1.34008	1.32743	1.21492	1.13148	1.33797	1.31774	1.22461
M0ZHU8	Histone H4	38.835	4	8	1	103	11.4	11.47	1.18543	0.833491	0.970672	1.00378	0.871334	0.868496	0.909177	0.970672	0.846736	0.996531	0.914538	0.908862
M1CLG7	Uncharacterized protein	9.58549	4	5	2	386	44.2	5.38	1.099	0.973	1.121	0.91	0.999	0.906	1.053	1.045	0.895	1.06433	0.938333	0.997667
Q9FPT8	Glutamine synthetase	16.5266	4	8	2	357	39.4	5.88	1.01401	0.991992	0.925926	1.06106	1.10711	0.892893	1.06707	1.05405	0.895896	0.977311	1.02035	1.00567
M1B6U8	Uncharacterized protein	5.29248	2	2	2	359	41.8	9.19	1.11905	0.933983	1.16126	1.02814	1.17532	1.09848	1.1829	1.15368	0.968615	1.07143	1.10065	1.10173
Q3HRZ6	40S ribosomal protein S8	48.6607	9	15	4	224	25.2	10.29	0.934608	0.95171	0.945674	1.0493	1.05332	1.03421	1.08048	1.11268	0.900402	0.943997	1.04561	1.03119
M1D2W7	Nucleoside diphosphate kinase	31.7568	4	6	4	148	16.2	6.8	0.87855	0.875612	0.869736	1.07835	0.96572	1	1.05681	1.19295	0.876592	0.874633	1.01469	1.04212
M1CJ05	Uncharacterized protein	4.16667	1	1	1	360	39.7	9.5	0.954737	0.856842	0.975789	1.46526	1.13579	1.19895	0.982105	1.01368	0.943158	0.929123	1.26667	0.979649
D4NSC0	Nitric oxide synthase-associated protein I	2.13904	1	1	1	561	61.5	8.87	0.639234	0.873684	0.811483	1.12249	1.10144	1.1244	1.00478	1.03445	0.857416	0.774801	1.11611	0.96555
M1B0U4	Uncharacterized protein	44.5415	11	19	5	229	25.3	10.15	0.8577	0.919103	0.983431	1.01559	1.04971	1.00585	0.983431	1.05945	0.873294	0.920078	1.02372	0.97206
M1ALM1	Uncharacterized protein	1.42096	1	1	1	563	61.7	7.4	1.2279	1.14803	1.18424	0.928647	0.973376	1.05218	1.0181	1.164	0.954207	1.18672	0.984736	1.04544
M1BTW3	Uncharacterized protein	7.14286	1	9	1	112	11.7	7.72	1.12198	0.934476	0.983871	0.985887	0.948589	1.04839	1.03024	1.12399	0.903226	1.01344	0.994288	1.01915
Q2VEI7	30S ribosomal protein S2, chloroplastic	27.1186	6	8	6	236	26.9	9.52	0.894462	0.877743	0.941484	1.16823	1.16196	1.14107	1.14838	1.17868	0.936259	0.904563	1.15709	1.08777
M1B731	Uncharacterized protein	10.3158	4	4	4	475	56.4	8.69	0.873225	0.831643	0.929006	1.1501	1.11156	1.07302	1.08519	1.1785	0.908722	0.877958	1.11156	1.05747
G1CCB7	30S ribosomal protein S12, chloroplastic	13.0081	2	2	2	123	13.7	11.58	0.693204	0.77767	0.679612	1.2699	1.13981	1.05534	1.08252	1.14175	0.869903	0.716828	1.15502	1.03139
M0ZU92	Uncharacterized protein	7.22394	6	7	6	969	109.8	4.87	0.655031	0.651951	0.728953	1.29158	1.29979	1.14066	1.22793	1.35113	0.919918	0.678645	1.24401	1.16632
Q6XZA0	UDP-glucose 4-epimerase	9.11602	3	4	3	362	40	7.72	1.35097	1.26348	1.28993	0.943032	0.872838	0.817904	0.883011	0.839268	0.912513	1.30146	0.877925	0.878264
M1B2B9	Thioredoxin reductase	18.5286	4	7	1	367	39.1	7.33	1.18656	1.00602	0.988967	0.980943	1.02407	0.951856	1.00602	0.984955	0.899699	1.06051	0.985624	0.963557
M1A184	Uncharacterized protein	11.6667	1	1	1	120	13.6	6.04	1.04482	1.10139	1.03949	1.14301	1.07684	1.127	1.11633	1.06617	0.957311	1.0619	1.11562	1.0466
M0ZWN2	Thioredoxin	30.8943	3	4	3	123	13.6	5.82	1.01076	1.17417	1.30333	1.13503	0.787671	0.734834	0.773973	0.986301	0.877691	1.16275	0.885845	0.879322
P93570	Chaperonin-60 beta subunit	60.7679	29	110	1	599	63	5.87	0.95311	0.703349	0.81244	1.12344	1.03158	1.04115	1.04593	1	0.858373	0.822967	1.06539	0.968102
M1CLI8	DNA-directed RNA polymerase subunit	8.77193	1	1	1	114	13.1	6.95	0.799435	0.944444	0.830508	1.0565	1.02448	1.03202	0.856874	1.02919	0.844633	0.858129	1.03766	0.910232
M1D2N2	Uncharacterized protein	5.01193	2	2	2	419	46.9	6.28	1.04515	0.870044	1.07379	1.32159	1.21806	1.10132	1.16189	1.23348	0.987885	0.996329	1.21366	1.12775
M1CLX5	Uncharacterized protein	2.08333	1	1	1	384	42.6	5.59	1.2854	1.07298	1.15468	0.868192	1.08824	1.09477	1.12963	1.22331	0.977124	1.17102	1.01707	1.11002
Q38HT5	Uncharacterized protein	47.1831	5	20	5	142	15.7	10.45	0.899598	0.88755	0.96988	0.98996	1.11948	1.02008	1.09337	1.16064	0.900602	0.919009	1.04317	1.05154
M1CMG1	Uncharacterized protein	7.56972	2	2	2	251	29.1	4.86	1.40509	1.05675	1.2319	0.822896	0.96184	0.833659	0.892368	0.702544	0.878669	1.23125	0.872798	0.824527
M1D2T7	Uncharacterized protein	14.1274	4	4	3	361	39.6	6.02	1.42406	1.2002	1.18738	0.928994	0.825444	0.801775	0.767258	0.840237	0.885602	1.27055	0.852071	0.831032
M1BBN5	Uncharacterized protein	6.17284	1	1	1	324	34.4	9.76	0.943236	0.916746	1.10312	0.972564	1.11447	0.933775	0.753075	0.874172	0.849574	0.987701	1.00694	0.825607
M1ACH3	Uncharacterized protein	10.7914	1	2	1	139	15.2	5.03	1.24194	0.804301	0.873118	1.25914	1.13441	1.25699	1.12903	1.0871	0.965591	0.973118	1.21685	1.06057
M1DB25	Ferredoxin	44	5	10	5	150	16.4	5.02	0.687185	0.884965	0.827447	1.36529	1.11302	1.10696	1.10898	1.09183	0.906155	0.799865	1.19509	1.03565
M1DA81	Uncharacterized protein	19.863	3	3	2	146	16.8	10.9	0.892386	0.951269	1.13807	1.01523	1.05381	0.959391	1.0934	1.13807	0.911675	0.993909	1.00948	1.04772
M1B854	Uncharacterized protein	2.15311	2	2	1	836	92.9	8.09	1.37273	0.880682	1.07159	1.12273	1.23295	1.05227	1.28523	1.32386	1.02045	1.10833	1.13598	1.20985
M0ZPP4	Pectinesterase	3.7415	1	1	1	294	31.7	9.01	0.759674	0.219959	0.190428	1.11405	1.53462	1.26171	1.61609	1.57332	0.91446	0.39002	1.30346	1.36796
M1D5V8	Uncharacterized protein	4.13625	2	2	2	411	43.6	8.37	1.26357	0.995064	1.31293	0.854886	0.93386	0.878578	0.914116	0.830207	0.887463	1.19052	0.889108	0.877262
M1A2A4	Uncharacterized protein	42.4581	6	15	4	179	20.2	8.18	1.93037	1.01615	1.222	0.665994	0.715439	0.760848	0.896065	0.975782	0.907164	1.38951	0.714094	0.926337
M1C8J5	Uncharacterized protein	24.6729	9	14	1	535	58.9	6.55	0.989464	0.72318	0.882184	0.90613	0.975096	1.08046	1.19828	0.961686	0.861111	0.864943	0.987229	1.00702
M1CAZ6	Uncharacterized protein	1.86335	1	1	1	483	53.2	6.62	0.948742	0.714818	0.861137	0.878844	1.08574	1.0438	0.973905	0.974837	0.837838	0.841566	1.0028	0.92886
M1CMM2	Cation-transporting ATPase	2.37691	3	3	3	1178	130.9	8.51	1.08615	0.965128	1.03487	0.996923	1.06974	1.05128	1.02051	1.11077	0.922051	1.02872	1.03932	1.01778
Q2XTD6	Ribosomal protein L2-like	42.9119	11	26	1	261	28.3	11.08	0.892023	0.882296	0.942607	0.975681	1.04377	0.985409	1.03794	1.09339	0.874514	0.905642	1.00162	1.00195
M1A101	Uncharacterized protein	3.22581	1	1	1	248	28.2	4.67	0.757547	0.711321	0.8	1.1	1.02925	0.992453	1.12925	1.06792	0.848113	0.756289	1.04057	1.01509
M1B5K6	Uncharacterized protein	8.41751	6	10	3	594	65.6	9.13	0.911067	0.87747	0.840909	1.0583	0.981225	1.06028	1.08004	1.18478	0.88834	0.876482	1.03327	1.05105
M1D3T2	Transmembrane 9 superfamily member	2.60116	1	1	1	346	39.6	6.18	0.949597	0.939516	1.05847	1.00504	1.16633	0.930444	1.11694	1.00706	0.907258	0.982527	1.03394	1.01042
M1B4V3	Uncharacterized protein	2.63158	1	1	1	304	34.2	8.28	0.952987	0.923604	0.971596	1.02449	1.00588	0.952008	1.0284	1.05289	0.881489	0.949396	0.994123	0.987594
A0A097H100	Clone PI9650 defensin-like protein mRNA	21.7949	2	2	1	78	8.8	8.72	0.982231	0.64462	0.839092	0.98618	1.27246	1.01086	1.18559	1.06219	0.88845	0.821981	1.08983	1.04541
M1ASG1	Uncharacterized protein	4.64548	2	2	2	409	45.4	12.41	1.15202	0.89969	0.989659	1.23578	0.942089	1.05998	1.01861	1.11375	0.930714	1.01379	1.07928	1.02103
M1AV00	Uncharacterized protein	1.83206	1	1	1	655	74.9	8.4	0.885036	1.00639	1.08577	0.882299	0.889599	0.793796	0.932482	0.82573	0.82208	0.992397	0.855231	0.860097
M1BAD2	Uncharacterized protein	10.9768	10	15	4	993	107.8	5.36	1.15213	1.06105	1.11822	0.764535	0.936047	0.956395	0.908915	0.921512	0.873062	1.11047	0.885659	0.901163
Q41422	Chlorophyll a-b binding protein, chloroplastic	42.2642	6	33	1	265	28.1	5.26	1.45266	1.0254	1.05196	1.17436	1.03349	1.49538	1.16744	1.10393	1.04042	1.17667	1.23441	1.10393
M1AJK6	Uncharacterized protein	3.51852	2	2	2	540	60.1	5.71	1.0961	0.753568	0.843958	1.03045	0.937203	0.963844	1.09039	0.94196	0.857279	0.897875	0.977165	0.96321
M1AAI2	Uncharacterized protein	5.6	1	1	1	250	25.7	6.15	1.44835	1.19121	1.32747	0.886813	1.32088	0.813187	0.908791	1.1033	0.99011	1.32234	1.00696	1.00073
M0ZZV1	Uncharacterized protein	12.9187	4	6	4	418	47	6.1	1.13147	1.04741	1.12069	1.12392	1.00539	1.09914	1.13147	1.1444	0.970905	1.09986	1.07615	1.08226
M1CJ43	Mg-protoporphyrin IX chelatase	40.7494	13	23	13	427	46.4	6.48	0.716433	0.841683	0.887776	1.23547	1.15431	1.0491	1.13126	1.0992	0.902806	0.815297	1.14629	1.04442
P21343	Pyrophosphate--fructose 6-phosphate 1-phosphotransferase subunit beta	21.0896	11	13	11	569	61.8	6.42	0.897386	0.888674	0.990319	0.964182	0.989351	0.954501	1.03775	1.08616	0.872217	0.92546	0.969345	0.998709
M1D6S9	Ribosomal protein L15	32.3529	6	10	6	204	24.2	11.49	0.887984	0.921589	0.95112	1.07637	1.10692	1.07841	1.0611	1.1833	0.917515	0.920231	1.08724	1.05397
A4UV11	Putative ribosomal protein L34e	33.3333	4	7	4	120	13.8	11.6	0.794061	0.823755	0.846743	1.04215	1.03736	1	1.02299	1.14847	0.863027	0.82152	1.0265	1.01149
E7CCH1	1-D-deoxyxylulose 5-phosphate synthase	2.78164	1	1	1	719	77.7	6.77	0.885246	1.06909	1.15222	1.36768	1.56089	1.11944	1.09133	1.40984	1.05504	1.03552	1.34934	1.1854
M1BGP8	Uncharacterized protein	6.18557	4	4	4	582	66.1	5.8	0.825581	0.704457	0.794574	1.07752	1.13372	1.00097	1.0688	1.21221	0.873062	0.774871	1.07074	1.05136
M1BX33	Coatomer subunit beta	16.6491	13	14	3	949	105.9	6.09	1.53676	1.07721	1.02328	1.20221	1.18627	1.22794	1.32843	1.5674	1.10417	1.21242	1.20547	1.33333
A0A0B4J3K8	Uncharacterized protein	40.1596	14	22	5	376	42.4	6.4	0.769455	0.959144	0.91537	1.12062	1.13424	1.06809	0.938716	0.944553	0.877432	0.881323	1.10765	0.920233
M1BNE8	Uncharacterized protein	15.4229	2	3	2	201	22.5	4.82	1.26763	0.963693	0.959544	1.12759	1.04668	1.04046	1.01141	1.01971	0.935685	1.06362	1.07158	0.988935
M1CBL3	Uncharacterized protein	23.2673	5	5	4	202	22.5	5.48	0.877589	0.869115	0.964218	0.903955	1.03578	0.957627	1.01318	0.945386	0.849341	0.903641	0.965788	0.93597
M1D5X5	Uncharacterized protein	14.2512	5	7	5	414	46.3	6.65	1.06018	0.937813	0.94985	1.07021	0.980943	1.06419	0.998997	1.06419	0.904714	0.982615	1.03845	0.989301
M1CG67	Pectinesterase	3.29457	2	3	1	516	56	8.44	1.21263	0.923158	0.989474	0.963158	1.07474	1.13684	1.16	1.11684	0.949474	1.04175	1.05825	1.07544
M1BWT8	Uncharacterized protein	20.6231	12	15	6	674	75.5	7.01	0.957447	0.821083	0.925532	1.02031	1.02418	1.00967	1.01451	1.02805	0.87234	0.901354	1.01805	0.971631
M1AVU1	Uncharacterized protein	48.2143	5	11	1	112	12.9	10.4	0.909091	0.842215	0.99791	1.14211	1.19227	1.09195	1.11912	1.21317	0.942529	0.916405	1.14211	1.09161
M0ZW83	Uncharacterized protein	8.7108	2	2	2	287	32.2	7.93	1.16161	0.818805	0.935357	0.882468	0.914789	0.889324	1.07835	1.23115	0.883448	0.971923	0.895527	1.06432
M1C6X4	Ribosome assembly factor mrt4	3.49345	1	1	1	229	26.5	8.62	0.794949	0.813131	0.970707	1.06566	0.944444	1.15657	1.13535	1.30707	0.911111	0.859596	1.05556	1.11785
M0ZPT1	Uncharacterized protein	9.41176	1	1	1	85	9.6	9.17	0.952239	0.688557	0.579104	1.05373	0.962189	1.09154	1.22786	1.49652	0.897512	0.739967	1.03582	1.2073
Q3HVN9	Uncharacterized protein	3.28467	1	1	1	274	30.4	6.33	0.677798	1.55866	1.48105	0.810469	0.675993	0.663357	0.676895	0.666968	0.814982	1.23917	0.716606	0.719615
Q2VCK0	Guanosine nucleotide diphosphate dissociation inhibitor	26.8018	11	16	1	444	49.7	5.88	0.999077	1.07664	0.963989	0.934441	0.874423	0.89566	0.875346	0.78024	0.833795	1.01323	0.901508	0.829794
M1BTC9	Uncharacterized protein	12.3913	3	3	3	460	51.1	8.37	1.57508	1.143	1.32278	0.766088	0.892748	0.807967	0.914198	0.869254	0.92237	1.34695	0.822268	0.901941
M1B0W9	Inositol-1-monophosphatase	17.9104	4	4	3	268	29	5.39	1.10436	1.26849	1.12969	1.08511	0.950355	0.854103	0.877406	0.948328	0.914894	1.16751	0.963188	0.913543
M1BC21	Uncharacterized protein	5.80357	1	1	1	224	24.6	7.28	1.198	0.914	0.97	0.988	0.999	1.004	1.062	0.962	0.903	1.02733	0.997	0.975667
M1CRG7	Uncharacterized protein	18.3158	7	11	5	475	51.8	8.79	1.08922	0.997059	1.08627	0.866667	0.966667	0.994118	0.962745	0.955882	0.885294	1.05752	0.942484	0.934641
M1CT08	Uncharacterized protein	1.74757	1	1	1	515	58.7	9.09	0.925234	0.727103	1.66822	0.730841	1.00935	0.614019	0.892523	0.934579	0.843925	1.10685	0.784735	0.890343
A0A1B0YU26	Terpene cyclase/mutase family member	3.03831	2	2	2	757	85.6	6.76	1.11939	0.918949	1.00657	1.24096	1.13801	1.20811	1.18182	1.15005	0.989047	1.01497	1.19569	1.10697
M1AZP1	Uncharacterized protein	3.0303	1	1	1	297	33.4	9.6	1.22089	1.09244	1.14526	1.35294	1.2497	1.34814	1.2401	1.27011	1.08403	1.15286	1.31693	1.19808
M1BAA6	Serine hydroxymethyltransferase	33.758	13	26	13	471	52	7.27	0.813112	0.914873	0.982387	1.1135	1.06947	0.927593	0.989237	1.091	0.883562	0.903457	1.03686	0.987932
M1C8F8	Uncharacterized protein	32.4219	6	7	6	256	27.1	6.9	0.811871	0.874245	0.843058	1.20221	1.07948	1.09356	1.08149	1.166	0.908451	0.843058	1.12508	1.05198
M1CRD2	Uncharacterized protein	7.35294	3	3	1	476	53.6	5.06	0.726912	0.822244	0.85005	1.09335	1.11221	1.11122	1.08838	1.23039	0.896723	0.799735	1.10559	1.07183
M0ZH14	Uncharacterized protein	11.8255	8	17	8	871	95.4	9.28	0.730159	0.752976	0.728175	1.17361	1.16171	1.11409	1.13492	1.22917	0.895833	0.737103	1.1498	1.08664
M1BVJ8	Glycosyltransferase	2.19298	1	1	1	456	51.6	5.62	1.58149	1.26459	1.25352	0.6167	0.831992	0.89839	0.932596	0.77163	0.909457	1.36653	0.782361	0.871227
M1AMT6	Uncharacterized protein	4.89914	1	2	1	347	39.4	9.72	1.50169	1.19435	1.36271	1.25198	0.958192	1.04859	0.99435	0.967232	1.02147	1.35292	1.08625	0.99435
M0ZRE9	Phosphotransferase	11.0664	5	5	4	497	53.7	6.55	0.987013	1.11189	1.06094	1.05495	1.02198	0.963037	0.998002	0.891109	0.903097	1.05328	1.01332	0.930736
M0ZH30	Uncharacterized protein	12.7869	6	6	5	610	68.1	7.97	1.13327	1.02747	1.32553	0.878942	0.95117	0.97762	1.01424	0.945066	0.919634	1.16209	0.93591	0.959647
M1ABI2	Uncharacterized protein	2.29885	1	1	1	435	46.2	10.52	1.013	0.748	0.832	1.213	1.182	1.029	1.053	1.026	0.904	0.864333	1.14133	0.994333
M1C5Z2	Uncharacterized protein	1.63043	1	3	1	368	41	4.88	1.22667	0.924103	1.12718	0.963077	0.913846	0.993846	1.09949	1.08205	0.927179	1.09265	0.956923	1.03624
M0ZKX1	Uncharacterized protein	59.5238	24	88	20	588	61.9	5.48	0.774481	0.820969	0.86548	1.15035	1.12067	1.07023	1.12364	1.07122	0.894164	0.82031	1.11375	1.02967
Q2XPX2	40S ribosomal protein S3a	43.0769	10	17	3	260	29.6	9.83	0.783554	0.809074	0.864839	1.02268	0.981096	1.05388	1.02647	1.05671	0.854442	0.819156	1.01922	0.979206
Q3HRY8	Uncharacterized protein	43.3566	6	13	4	143	15.9	10.48	0.87271	0.847637	0.927676	1.05882	0.945998	1.01061	1.02507	1.08293	0.871745	0.882674	1.00514	0.99325
M1C547	Uncharacterized protein	25.9574	5	5	5	235	27.2	5.21	0.950739	0.782266	0.983251	1.01182	1.02956	0.865025	1.21281	1.12709	0.89064	0.905419	0.968801	1.07685
M1BHB3	Uncharacterized protein	2.47788	1	1	1	565	62.3	9.83	0.760228	0.780209	0.775452	1.11608	0.910561	1.098	1.04186	1.16936	0.860133	0.771963	1.04155	1.02379
M1CPL0	Uncharacterized protein	26.1194	5	7	1	268	28.7	7.39	1.29196	2.27467	1.88505	0.798576	0.46999	0.436419	0.416073	0.68057	0.920651	1.81723	0.568328	0.672431
M0ZY90	Uncharacterized protein	5.67108	4	5	1	529	57.9	7.97	1.68768	0.939793	1.20696	0.638758	0.85889	0.639699	0.873001	0.712135	0.851364	1.27814	0.712449	0.812167
Q2XPV9	40S ribosomal protein S8	47.0588	9	17	1	221	25	10.4	1.01602	0.850851	0.967968	1.02603	1.03203	1.02803	1.07808	1.10611	0.905906	0.944945	1.0287	1.03003
M1BXE4	Xyloglucan endotransglucosylase/hydrolase	21.6949	5	6	5	295	33.5	7.77	0.869565	0.793478	0.909091	1.08992	1.11067	0.874506	1.12648	1.21542	0.894269	0.857378	1.02503	1.07872
M1BKZ2	Uncharacterized protein	8.19672	1	1	1	122	13.2	10.05	1.17492	0.815595	0.896733	1.35933	0.972603	1.0137	1.05374	1.29821	0.953635	0.962417	1.11521	1.10186
M1AVB0	Uncharacterized protein	1.20048	1	1	1	833	92.1	5.25	0.553275	1.48387	1.41544	1.13881	0.955034	0.684262	0.819159	0.837732	0.88563	1.15086	0.926035	0.847507
M1AT14	Thiamine pyrophosphokinase	10.9375	2	2	2	256	28.5	6.16	1.2933	1.10414	1.41445	0.939426	0.969182	1.05101	0.957492	0.935175	0.962806	1.27063	0.986539	0.951824
M1CEL6	Uncharacterized protein	3.31325	1	1	1	332	37	9.48	1.05996	0.792435	0.895756	0.865314	0.956642	0.990775	0.904982	0.923432	0.835793	0.916052	0.937577	0.888069
M1BWI7	40S ribosomal protein S4	37.8788	10	20	3	264	29.9	10.29	0.851085	1.05227	1.06213	1.03156	1.0355	0.944773	0.945759	1.04536	0.893491	0.988494	1.00394	0.961538
M1D3N1	Uncharacterized protein	42.4779	10	18	7	339	37.6	5.2	1.05475	0.792355	0.857438	1.1312	1.14669	1.1374	1.16529	1.1095	0.93595	0.901515	1.13843	1.07025
M1C8A1	Uncharacterized protein	3.21637	1	1	1	342	39.6	5.1	0.740385	0.830769	0.783654	1.14327	1.06731	1.07885	1.04712	1.05288	0.871154	0.784936	1.09647	0.990385
M1BT06	Uncharacterized protein	7.25806	1	3	1	124	13.7	9.99	1.22532	0.997854	0.977468	1.11159	1.00536	1.19742	0.978541	1.26502	0.972103	1.06688	1.10479	1.07189
K7W5I7	60S ribosomal protein L36	35.1852	5	6	2	108	12.1	11.31	0.751659	0.723223	0.83128	1.03507	0.964929	1.00095	1.11659	1.19526	0.858768	0.76872	1.00032	1.05687
M1A699	Uncharacterized protein	4.03458	1	1	1	347	39.2	10.1	0.851524	0.789577	0.771878	1.13471	0.964602	1.00393	1.09735	1.3294	0.890855	0.804326	1.03441	1.10587
M1B0L7	Uncharacterized protein	30.5556	3	9	1	216	23.6	7.65	1.33648	1.14043	1.71159	0.745523	0.491046	0.67295	0.788878	0.683318	0.854854	1.39617	0.636506	0.775683
M1D7J7	Malic enzyme	66.3212	25	67	19	579	64.1	6	1.17724	1.34642	1.39577	0.902316	0.841893	0.851964	0.844914	0.796576	0.913394	1.30648	0.865391	0.851628
M1AHC3	Uncharacterized protein	6.53951	2	3	2	367	42.6	7.31	1.00859	1.00967	1.06445	0.993555	0.922664	1.83136	1.01826	0.917293	0.974221	1.02757	1.24919	0.969925
M1BKU2	Uncharacterized protein	51.9894	16	72	0	377	41.7	5.49	1.0039	1.05945	1.00975	0.992203	0.997076	0.976608	0.971735	0.851852	0.884016	1.02437	0.988629	0.902534
Q41418	14-3-3-like protein	27.027	7	17	1	259	29.4	4.78	1.03919	1.06568	1.01801	1.57415	1.03602	0.809322	1.14089	0.949153	0.960805	1.04096	1.13983	1.01695
Q3HRV9	Triosphosphate isomerase-like protein	28.0156	5	10	2	257	27.7	6.23	0.850656	1.19677	1.08274	1.05247	0.991927	1.02825	1.01715	0.954591	0.915237	1.04339	1.02422	0.962328
M1BM89	Uncharacterized protein	4.02299	1	2	1	348	39.6	9.79	1.28668	1.1377	1.34876	1.24266	1.09255	1.08691	0.987585	1.08014	1.0237	1.25771	1.14071	1.03047
M1CW30	Uncharacterized protein	7.66962	3	3	3	339	38.7	8.05	0.832208	0.870781	0.942141	1.04436	1.00289	0.992285	1.07715	1.00579	0.874638	0.88171	1.01318	0.985857
M1A483	T-complex protein 1 subunit delta	21.1503	11	16	11	539	58	7.17	1.22694	0.848356	0.980912	1.0912	1.12937	1.0965	1.15058	1.11771	0.961824	1.01873	1.10569	1.07671
Q307Y8	Ribosomal protein L11-like protein	17.6796	3	6	3	181	20.8	9.92	0.930693	0.870297	0.938614	1.02475	1.04554	1.07426	1.07228	1.04554	0.89802	0.913201	1.04818	1.00528
M1B4J2	Uncharacterized protein	39.1437	12	18	12	327	35.5	7.06	0.767531	0.851105	0.887608	1.05956	1.08838	1.04803	1.01057	1.02209	0.871278	0.835415	1.06532	0.96798
M1DAZ3	Glycosyltransferase	1.89076	1	1	1	476	53.6	5.26	0.970737	0.900101	1.07972	1	0.969728	1.14733	1.02725	1.08174	0.915237	0.983518	1.03902	1.00807
M1C114	Uncharacterized protein	55.3114	25	39	25	546	61.2	5.19	0.75272	0.911968	0.886251	1.17903	1.10089	1.04946	1.02671	1.08704	0.897132	0.850313	1.10979	1.00363
M1C190	Uncharacterized protein	1.41287	1	1	1	637	70.9	6.2	1.04697	0.831703	0.963796	1.07632	0.907045	1.07339	0.907045	1.091	0.887476	0.947489	1.01892	0.96184
Q3HVL2	Ribosomal protein L27a-like protein	23.6486	3	9	2	148	16.4	10.59	0.847458	0.9375	1.02331	1.11864	1.13136	1.13559	1.22775	1.21081	0.960805	0.936088	1.12853	1.13312
M1CM59	Uncharacterized protein	20.4082	3	3	3	147	16.5	5.05	0.930636	0.722543	0.891137	1.07129	0.988439	0.914258	1.13776	1.10308	0.873796	0.848105	0.991329	1.03821
M0ZMB0	Uncharacterized protein	13.3333	5	12	3	390	43.2	4.87	0.688162	0.823869	0.753609	1.12897	1.14533	1.03272	1.07411	1.10298	0.872955	0.755213	1.10234	1.01668
M1CFF7	Uncharacterized protein	10.7735	4	7	3	362	40.3	6.29	0.821429	0.830116	0.935328	1.06757	0.954633	0.931467	1.10714	1.12838	0.875483	0.862291	0.984556	1.037
Q38HS5	60S ribosomal protein L10-like protein	37.2727	8	15	3	220	24.9	10.49	0.949485	0.894845	0.960825	1.08557	1.09072	1.09278	1.07423	1.2268	0.935052	0.935052	1.08969	1.07869
M1CEW3	Uncharacterized protein	2.1978	1	1	1	364	40.9	5.64	1.52419	0.921027	1.2843	0.817374	0.913129	0.80849	0.890424	0.816387	0.896347	1.24317	0.846331	0.86772
Q3HVN3	Pyruvate dehydrogenase E1 component subunit alpha	32.2251	11	15	1	391	43.2	7.77	0.885172	1.18445	1.0434	0.93038	0.830922	0.850814	0.721519	0.774864	0.820976	1.03767	0.870705	0.772453
P29196	Phosphoenolpyruvate carboxylase	31.8135	28	42	3	965	110.2	5.77	1.1332	1.09642	1.12127	0.992048	0.88171	0.912525	0.980119	0.919483	0.902584	1.11696	0.928761	0.934062
M1CFT9	Uncharacterized protein	20.5645	4	5	4	248	28	5.82	1.16254	0.994054	1.18533	0.8444	0.985134	0.882061	1.02676	0.930624	0.899901	1.11397	0.903865	0.952428
M1AHU7	Uncharacterized protein	11.4865	1	2	1	148	16.1	9.26	0.946131	1.23115	0.985309	0.904995	0.970617	1.00588	0.895201	0.96572	0.889324	1.0542	0.960496	0.916748
M1BBY9	Uncharacterized protein	3.78251	1	1	1	423	47	8.97	0.851045	0.968211	1.02089	0.882834	0.948229	0.867393	0.821072	0.898274	0.824705	0.946715	0.899485	0.848017
G3E943	Chalcone synthase	2.57069	1	1	1	389	42.5	6.73	0.691137	0.759176	0.799463	1.17099	1.02865	0.839749	0.916741	0.932856	0.812892	0.749925	1.01313	0.887496
Q2HPL7	Putative ribonuclease T2 (Fragment)	4.3956	1	1	1	182	20.8	6.01	1.90196	1.16494	1.36101	1.05536	0.908881	0.936563	0.94925	1.20877	1.04729	1.47597	0.966936	1.06844
M1AEB8	Uncharacterized protein	2.22772	1	1	1	404	45.6	5.22	1.25228	1.12557	1.30479	1.31621	1.09247	1.00114	1.04224	1.24429	1.03653	1.22755	1.13661	1.10769
M1D6Z5	Uncharacterized protein	8.97436	1	1	1	78	9.1	5.31	0.718884	1.04399	1.60408	1.11695	1.1309	0.922747	1.04292	1.17382	0.974249	1.12232	1.05687	1.06366
M1C744	Uncharacterized protein	22.5191	7	9	7	524	57.1	8.76	0.78408	0.818905	0.793035	1.22587	1.10249	1.12836	1.05572	1.1403	0.903483	0.798673	1.15224	1.03317
M1BT19	Uncharacterized protein	1.59292	1	1	1	1130	124.9	5.08	1.13349	1.08285	1.14845	1.01956	1.23245	1.18872	1.2359	1.42002	1.04488	1.1216	1.14691	1.2336
M1BVC3	Uncharacterized protein	24.0741	4	4	2	216	23.8	6.55	0.754991	0.834846	0.87931	0.877495	1.049	0.937387	1.10526	0.811252	0.824864	0.823049	0.954628	0.913793
M1AXQ5	Uncharacterized protein	2.37581	1	1	1	463	52.5	9.03	1.024	1.043	1.171	1.006	0.911	0.998	0.978	0.96	0.909	1.07933	0.971667	0.949
M0ZSK5	Uncharacterized protein	3.25581	1	1	1	430	50.9	5.08	0.926168	0.98785	0.974766	0.802804	0.943925	0.966355	0.941121	0.954206	0.849533	0.962928	0.904361	0.914953
M1AZD2	14-3-3 protein	42.8571	9	10	4	252	28.6	4.84	1.32136	0.912731	1.02053	0.975359	0.978439	0.964066	1.10472	1.05441	0.933265	1.08487	0.972621	1.0308
M1AMX4	Uncharacterized protein	7.53012	2	2	2	332	36.4	7.06	0.761523	0.946894	1.02004	1.1022	1.09419	1.10521	1.03106	1.04709	0.910822	0.909486	1.10053	0.996326
M0ZRG6	Uncharacterized protein	62.6446	27	65	21	605	64.3	5.66	0.659681	0.824351	0.752495	1.2016	1.1976	1.08782	1.19561	1.15469	0.907186	0.745509	1.16234	1.08583
M1B8U7	Uncharacterized protein	15.2838	3	7	2	229	26.1	9.76	0.815937	1.12346	0.993266	1.26824	1.35241	1.14029	1.17172	1.33782	1.0202	0.977553	1.25365	1.17658
M1D3E9	Uncharacterized protein	16.4179	1	2	1	67	7.2	10.27	0.834146	0.819512	0.859512	0.901463	1.11415	1.0478	1.10634	1.18537	0.886829	0.837724	1.02114	1.05951
M1AA76	Uncharacterized protein	9.82906	3	6	2	234	26.4	9.73	0.84481	1.01028	0.94964	1.0853	1.08325	1.06578	1.02775	1.27646	0.934224	0.934909	1.07811	1.07948
G1CC47	50S ribosomal protein L32, chloroplastic	38.1818	3	3	3	55	6.4	12.21	0.668925	0.775411	0.68151	1.24492	1.01162	1.08228	1.10261	1.23233	0.879961	0.708616	1.11294	1.07164
Q38M76	Uncharacterized protein	50.5155	8	11	2	194	22	9.58	0.922432	0.791405	0.834382	1.12264	1.19287	1.06289	1.24109	1.36268	0.95283	0.849406	1.12614	1.18553
Q2VEI8	ATP synthase subunit a, chloroplastic	2.83401	1	1	1	247	27	5.71	0.873917	1.2897	1.0385	0.983638	0.987488	0.905679	0.773821	0.896054	0.875842	1.06737	0.958935	0.848572
M1C1K8	Secretory carrier-associated membrane protein	4.53074	1	1	1	309	34.8	8.69	1.35227	1.14545	1.18977	1.15114	1.25909	0.955682	1.20455	1.07159	1.03409	1.22917	1.12197	1.10341
M1B6A6	Uncharacterized protein	2.47253	1	1	1	364	40.8	5.06	1.08534	0.943775	0.842369	1.09438	1.03012	1.0492	1.13153	0.951807	0.913655	0.957162	1.0579	0.998996
M1BA84	Uncharacterized protein	48.6683	16	40	7	413	47	5.86	1.01265	0.917315	1.00486	0.955253	0.988327	0.967899	1.03307	0.964008	0.885214	0.978275	0.970493	0.960765
M1BIZ6	Uncharacterized protein	7.72834	3	4	2	427	48.4	5.99	1.21795	0.853057	0.864892	0.78501	1.08383	1.09763	1.06805	0.994083	0.897436	0.978632	0.988823	0.986522
M1BGS3	Uncharacterized protein	13.4921	5	6	5	504	57.5	8.51	0.80236	0.973451	0.896755	1.11996	1.09931	1.0295	1.00885	1.00787	0.894789	0.890855	1.08292	0.970501
M0ZV99	Uncharacterized protein	37.2263	4	9	3	137	15.8	6.57	1.08603	1.04251	1.23077	0.88664	0.972672	0.928138	1.01113	1.0415	0.921053	1.11977	0.92915	0.991228
M1CRV0	Uncharacterized protein	46.6019	17	22	10	515	58.6	6.68	1.00404	0.961577	1.00303	1.04954	1.11122	1.00607	1.01416	1.04146	0.920121	0.989552	1.05561	0.991911
M0ZJN7	Methionine aminopeptidase	6.94444	2	2	2	360	39.6	7.37	0.951098	0.918164	1.09281	1.04092	0.979042	1.01697	0.99501	1.07884	0.908184	0.987359	1.01231	0.994012
M1D159	Uncharacterized protein	5.93607	3	4	3	438	48.6	6.48	0.956167	0.954128	0.958206	1.14985	1.10703	0.981651	1.03772	1.1213	0.927625	0.956167	1.07951	1.02888
M1BWR1	Uncharacterized protein	10.0865	2	2	2	347	38.1	5.34	0.778426	1.01652	0.887269	1.14091	1.05151	0.971817	0.90379	1.08358	0.884354	0.894072	1.05475	0.95724
M1BYQ1	Uncharacterized protein	34.9558	5	9	5	226	25.4	8.48	0.656436	0.870297	0.764356	1.2297	1.19901	1.06832	1.09802	1.11386	0.90099	0.763696	1.16568	1.03762
M0ZL17	Uncharacterized protein	19.0096	13	24	13	626	65.3	5.43	0.750495	0.821782	0.853465	1.0297	1.00198	1.26832	1.09901	1.17525	0.90099	0.808581	1.1	1.05842
M1DHZ0	Uncharacterized protein	2.90456	1	1	1	241	27.6	7.27	1.1518	0.860934	0.921444	1.06369	1.0276	1.1465	1.17941	1.29724	0.96603	0.978061	1.07926	1.14756
M1BYW7	Uncharacterized protein	1.76849	1	1	1	622	69.3	8.47	0.639059	0.857873	0.850716	1.46421	1.18712	0.850716	1.18303	1.26176	0.93047	0.782549	1.16735	1.12509
M1D2X1	Uncharacterized protein	15.2294	8	10	8	545	62.4	7.66	0.769608	0.771569	0.808824	1.12255	1.07647	1.02745	1.12451	1.21176	0.892157	0.783333	1.07549	1.07614
M1BXY0	Uncharacterized protein	10.3896	1	1	1	77	8.6	9.51	0.95619	0.684762	0.758095	1.00762	1.08857	0.984762	0.950476	1.22571	0.866667	0.799683	1.02698	1.01429
M1CT73	Uncharacterized protein	9.43775	4	5	4	498	54.7	9	0.801829	0.770325	0.777439	1.09756	1.08028	1.15955	1.10671	1.44309	0.924797	0.783198	1.11247	1.1582
M1AM66	Uncharacterized protein	9.2437	1	1	1	238	26.7	9.35	0.731878	0.8	1.05939	0.740611	0.71441	1.09432	1.14847	0.648908	0.795633	0.863755	0.849782	0.864338
M1AUF4	Mitochondrial inner membrane protease ATP23	7.6087	1	1	1	184	20.9	7.64	1.25027	0.865071	0.882481	1.28292	1.01197	1.37106	1.20783	1.0185	0.991295	0.999275	1.22198	1.07254
M1CX22	Uncharacterized protein	13.7427	5	5	5	342	39.3	5.26	1.09284	0.851064	1.00484	1.01257	0.992263	0.908124	1.01644	0.912959	0.881044	0.982914	0.970986	0.936815
M1A0C5	Uncharacterized protein	1.08578	1	1	1	921	100.7	6.6	0.88535	0.796178	0.924477	0.944495	0.986351	0.904459	0.909918	0.919017	0.828935	0.868668	0.945102	0.885957
M1AHD8	Uncharacterized protein	31.4848	15	28	15	559	61.4	9.51	0.922457	0.934542	0.95569	1.13696	1.03323	1.10171	1.03726	1.03021	0.917422	0.937563	1.09063	0.994965
M1A3M7	Uncharacterized protein	14.2061	3	3	3	359	40.3	6	1.08797	0.984833	1.22346	0.913043	0.965622	0.953488	1.02629	1.03741	0.921132	1.09875	0.944051	0.994944
M0ZTN1	Uncharacterized protein	30.4878	3	12	1	246	26.7	6.98	1.73575	1.00622	1.21554	0.88601	0.774093	0.81658	0.910881	1.07358	0.944041	1.31917	0.825561	0.976166
E1VD15	Sterol reductase	17.8131	9	10	9	567	66.1	7.93	0.801236	0.956746	1.10093	1.13388	1.19567	1.02266	1.07621	1.07209	0.938208	0.952969	1.1174	1.02884
M0ZTS8	Phytochrome	1.93662	2	2	2	1136	126	5.81	0.824975	1.01475	0.914454	1.03147	1.14651	0.990167	0.986234	1.02753	0.895772	0.91806	1.05605	0.969846
M0ZMF8	Phosphoserine aminotransferase	19.9085	6	10	6	437	47.7	8.1	0.933668	0.897487	1.00101	1.02814	1.05226	1.02714	1.08744	1.10754	0.915578	0.944054	1.03585	1.03685
M1D2J1	Uncharacterized protein	19.5455	4	11	2	220	25.4	6.25	1.08624	0.76938	0.908915	0.857558	0.964147	0.968992	1.15601	1.09496	0.882752	0.921512	0.930233	1.04457
M1AZQ5	Uncharacterized protein	5.77933	2	3	2	571	62.2	6.32	0.838491	0.840426	0.855899	0.998066	1.06867	1.01064	1.08027	1.09768	0.881044	0.844939	1.02579	1.01966
M1CBF6	Uncharacterized protein	37.8571	11	28	11	280	30.5	10.27	0.912195	0.829268	0.900488	1.03805	1.02244	1.0039	1.03024	1.13171	0.88878	0.88065	1.02146	1.01691
M1C2Q1	Uncharacterized protein	24.2024	19	29	13	909	101.7	8.82	0.977092	0.834661	0.920319	1.04582	1.0498	1.00498	1.04382	1.17629	0.907371	0.910691	1.03353	1.0425
M1D790	Transmembrane 9 superfamily member	2.17391	1	1	1	644	74.7	8.15	0.835329	0.761477	0.911178	1.01497	1.34631	0.998004	1.02096	1.18463	0.909182	0.835995	1.11976	1.03826
M1A0I8	Kinesin-like protein	1.62095	1	1	1	802	88.8	6.64	1.02703	0.906532	0.913288	1.45383	1.29279	1.19595	1.10811	1.33896	1.0259	0.948949	1.31419	1.15766
M1BSH7	Uncharacterized protein	20.4545	5	6	2	220	24.7	8.57	0.757663	0.698276	0.774904	1.03544	1.1092	1.06992	1.11303	1.14847	0.872605	0.743614	1.07152	1.0447
M1C2R5	Uncharacterized protein	3.84615	1	3	1	338	37.4	8.05	1.47202	1.06969	1.21436	0.978881	0.885956	1.03062	0.972545	0.971489	0.963041	1.25202	0.965153	0.969025
M1C6M8	Uncharacterized protein	4.23862	3	3	3	637	69.9	6.18	1.12903	1.07804	1.19355	1.01145	1.04995	1.05411	0.96358	0.977107	0.949011	1.13354	1.0385	0.963233
M1A9W3	Protein transport protein Sec61 subunit beta	23.8095	2	6	2	84	8.4	10.96	1.07753	1.00199	1.08549	0.949304	0.979125	1.00199	0.987078	0.952286	0.906561	1.055	0.976806	0.948641
M1B4L3	Uncharacterized protein	16.3968	12	14	12	988	110.9	5.67	0.87207	0.948242	0.87793	1.06934	1.09473	1.06348	0.961914	0.988281	0.890625	0.899414	1.07585	0.94694
M1D319	Uncharacterized protein	7.93651	1	1	1	126	14	8.19	1.027	0.961578	0.994808	1.03115	1.19938	1.09138	1.04154	1.0893	0.94704	0.994462	1.1073	1.02596
M1AWG5	Uncharacterized protein	46.0938	6	75	1	128	14.7	9.92	0.860204	0.890816	0.873469	1.23367	1.17449	1.03061	1.12959	1.08163	0.930612	0.87483	1.14626	1.04728
M1B4Q3	Uncharacterized protein	2.47295	2	2	2	647	73.5	7.55	1.0925	0.872559	1.03289	1.0853	1.01336	1.04933	1.0853	1.10894	0.937307	0.999315	1.04933	1.04385
M1ACI6	Uncharacterized protein	16.3717	12	16	12	904	98.6	6.19	0.847648	0.98364	0.9182	1.15644	1.11145	1.11759	1.05317	1.10429	0.932515	0.916496	1.12849	1.02999
M1A3D5	Thioredoxin-like protein CITRX, chloroplastic	14.2857	2	2	2	175	19.9	6.09	0.774499	0.777661	0.866175	1.29083	1.27503	1.08535	1.27397	1.23288	0.961012	0.806112	1.21707	1.15595
M1CVC9	Uncharacterized protein	55.4167	15	35	3	240	27.8	9.98	0.902077	0.915925	0.941642	1.07418	0.967359	0.983185	1.00495	1.1998	0.902077	0.919881	1.00824	1.03561
Q84JR4	Phytochelatin synthase	1.98807	1	2	1	503	55.6	6.57	0.721893	0.856016	0.93787	1.04438	1.19625	0.657791	1.01677	1.53156	0.899408	0.838593	0.966141	1.14924
M0ZVD6	Uncharacterized protein	5.58659	1	1	1	179	20.7	6.7	0.97003	1.01099	1.03197	1.01099	0.962038	0.992008	1.12987	0.97003	0.912088	1.00433	0.988345	1.004
M1C6Y5	Uncharacterized protein	28.3333	2	4	2	120	13.3	9.25	1.02266	0.894954	1.17405	1.05561	1.07621	1.00103	1.08136	1.05252	0.940268	1.03055	1.04428	1.02472
M1BIS5	Pectinesterase	10.2837	5	6	4	564	62.6	8.78	1.07324	0.780273	0.814453	1.05859	1.12402	1.04102	0.949219	1.03223	0.891602	0.889323	1.07454	0.957682
M0ZII9	Uncharacterized protein	1.88679	1	1	1	371	41.9	9.5	1.12552	0.839958	1.03138	1.03975	1.2228	1.02406	1.09833	1.12238	0.955021	0.998954	1.09554	1.05858
M1C6I0	Uncharacterized protein	40.6897	21	27	21	580	64.6	6.23	0.961877	0.905181	0.902248	0.987292	1.05865	0.994135	1.00684	1.06647	0.892473	0.923102	1.01336	0.988596
M0ZSL5	Uncharacterized protein	19.8246	9	12	8	570	60.2	7.46	0.891616	0.921268	1.00613	1.11554	1.14008	1.01738	1.05419	1.14519	0.933538	0.939673	1.091	1.04431
M1CKB2	40S ribosomal protein SA	40.4682	10	23	3	299	32.5	5.08	0.914598	0.87289	0.945382	1.04667	1.01092	1.04667	1.06951	1.11718	0.906653	0.910957	1.03476	1.03112
M1BY87	Uncharacterized protein	2.11403	3	3	3	1561	171.5	9.69	1.2821	0.952335	1.24027	0.678016	0.745136	0.781128	1.0535	1.10798	0.888132	1.15824	0.73476	1.01654
Q3HRY7	60S ribosomal protein L13	33.4951	6	10	6	206	23.6	11.17	0.845411	0.867633	0.914976	0.995169	1.03768	0.97971	1.02222	1.11594	0.882126	0.876006	1.00419	1.00676
M0ZW44	Uncharacterized protein	7.76699	1	1	1	103	11.2	8.62	1.06845	0.454365	0.967262	0.858135	1.11607	0.975198	1.15079	1.4246	0.905754	0.830026	0.983135	1.16038
M0ZPK8	Uncharacterized protein	8.05195	2	3	1	385	40.7	7.91	0.922937	0.175884	0.216682	0.981868	0.880326	1.11423	1.32638	1.62013	0.827743	0.438501	0.992143	1.25808
M1CNK7	Uncharacterized protein	38.829	20	58	0	649	71.2	5.19	1.2766	1.31814	1.50963	0.783181	0.892604	0.794326	0.867275	0.764944	0.926039	1.36812	0.82337	0.852752
M1BJG9	D-3-phosphoglycerate dehydrogenase	27.3333	13	19	7	600	63.3	7.18	1.04427	0.959759	1.01308	1.04728	1.0674	1.03421	0.983903	0.98994	0.919517	1.0057	1.04963	0.964453
M1D562	Uncharacterized protein	1.4944	1	1	1	803	85.9	8.94	0.746466	0.857774	0.857774	0.967314	0.951413	0.856007	0.908127	0.881625	0.80742	0.820671	0.924912	0.865724
M1CMQ3	Uncharacterized protein	20.4753	9	10	9	547	61.1	6.89	0.822412	1.01235	0.977208	0.989554	0.997151	0.981956	0.895537	0.953466	0.867996	0.937322	0.989554	0.905666
M1AHN5	Uncharacterized protein	60.2465	28	99	6	649	71.2	5.25	1.05279	1.01117	1.03858	1.08223	1.00812	1.0203	0.992893	1.01929	0.927919	1.03418	1.03689	0.980034
M1AD01	Chlorophyll a-b binding protein, chloroplastic	21.978	4	11	3	273	29.2	8.68	1.02137	0.88141	0.893162	1.38248	1.1688	1.19338	1.08868	1.07692	0.976496	0.93198	1.24822	1.04736
M1BAA3	Uncharacterized protein	8.16327	5	5	5	784	86.3	5.76	1.19271	0.955208	1.04063	1.12604	1.04583	1.02708	1.01875	1.05833	0.952083	1.06285	1.06632	1.00972
Q307X4	Uncharacterized protein	53.0928	9	12	2	194	21.9	9.58	0.917903	0.964392	1.06528	1.00099	0.978239	1.01583	1.00593	1.03956	0.904055	0.982526	0.998351	0.983185
M0ZXD8	Uncharacterized protein	4.93151	1	1	1	365	40.4	5.38	0.751958	0.789382	0.741514	0.986945	0.869452	0.902524	0.94691	0.91906	0.795474	0.760952	0.91964	0.887148
M0ZSE8	Uncharacterized protein	20.2454	4	8	3	163	18.4	10.84	1.00198	0.849802	0.986166	0.98913	1.03162	0.977273	1.06423	1.07806	0.903162	0.945982	0.999341	1.01515
M1AQF5	Pectate lyase	2.74314	1	1	1	401	44.2	7.34	0.734239	0.805044	0.816683	1.31523	1.13579	0.906887	1.00485	1.09311	0.886518	0.785322	1.1193	0.994827
M1CAU6	Uncharacterized protein	34.4	4	6	4	125	14	9.45	0.762255	0.656046	0.722222	0.838235	0.821078	0.835784	0.859477	0.928105	0.746732	0.713508	0.831699	0.844771
M1D5Y0	Uncharacterized protein	2.56024	2	2	2	664	73.4	6.52	0.826043	0.852492	0.873856	1.25229	1.09257	1.14954	1.03866	1.15666	0.929807	0.850797	1.1648	1.04171
M1CCK7	Uncharacterized protein	6.45161	1	2	1	155	17.4	7.43	1.11996	0.829087	1.05414	0.893843	1.07431	1.1518	1.30361	1.21868	0.970276	1.00106	1.03999	1.16419
M1AVB2	Peroxidase	6.68896	1	1	1	299	32.9	5.47	0.81922	0.823977	1.00476	0.913416	0.984776	0.988582	0.981922	1.1294	0.869648	0.882651	0.962258	0.993657
M0ZKV6	Uncharacterized protein	5.45455	1	1	1	220	25.1	9.04	1.00923	0.700185	0.766605	0.876384	1.04336	0.910517	0.980627	1.09502	0.843173	0.825338	0.943419	0.97294
M1C516	Chlorophyll a-b binding protein, chloroplastic	8.94309	3	9	3	246	26.6	5.6	0.986243	1.02646	1.08783	1.19894	1.03492	1.28889	1.01058	0.980952	0.968254	1.03351	1.17425	0.986596
M1D2X7	Uncharacterized protein	1.83486	1	1	1	545	60.2	6.62	1	0.982759	0.855984	1.15112	1.07606	1.1288	1.0497	0.970588	0.927992	0.946247	1.11866	0.982759
M1A4M8	Anamorsin homolog	9.81132	2	2	1	265	28.1	5.4	1.01023	0.914419	0.815814	0.925581	0.928372	0.896744	1.02326	0.936744	0.851163	0.913488	0.916899	0.937054
M1A3M4	Uncharacterized protein	5.997	3	6	1	667	73.6	5.62	1.08103	0.929457	0.92469	0.907531	0.979028	0.888465	0.986654	0.962822	0.872259	0.978392	0.925008	0.940578
M1C0B2	Uncharacterized protein	2.44604	1	1	1	695	74.3	6.06	0.99504	1.07044	0.962302	1.10119	0.916667	1.01091	0.948413	1.00794	0.907738	1.00926	1.00959	0.954696
M1BTF7	Uncharacterized protein	1.7341	1	1	1	519	58.6	8.03	1.00736	1.19033	1.13144	1.21136	1.01052	0.982124	0.950578	1.0694	0.962145	1.10971	1.068	0.994041
M1AP61	Probable tRNA N6-adenosine threonylcarbamoyltransferase	10.9827	3	3	3	346	37.7	5.83	0.987354	0.979572	0.930934	0.984436	0.977626	0.946498	1.03988	0.993191	0.890078	0.965953	0.96952	0.974384
M0ZWJ1	Uncharacterized protein	6.06061	1	1	1	231	25.1	4.86	0.926782	0.914258	1.01927	0.998073	0.977842	0.954721	0.967245	0.99422	0.881503	0.953436	0.976879	0.947656
M1ACD6	Uncharacterized protein	52.7778	7	14	1	144	16.3	9.99	0.9375	0.866071	0.963294	1.05754	1.04365	0.949405	1.11111	1.08333	0.907738	0.922288	1.01687	1.03406
M1B897	Uncharacterized protein	13.253	7	7	7	498	54.8	8.21	0.808594	0.927734	0.945312	1.03027	1.07422	1.05859	0.958984	1.06738	0.893555	0.89388	1.05436	0.973307
K7W5R9	Calcium load-activated calcium channel	5.6701	1	1	1	194	21.4	9.69	0.99903	0.775946	0.888458	0.99612	0.970902	1.07081	1.01649	1.09214	0.887488	0.887811	1.01261	0.998707
M1CCX0	Uncharacterized protein	8.6514	3	3	3	393	44.7	7.02	1.125	0.810484	0.861895	1.0252	0.943548	1.0252	1.20968	1.15726	0.922379	0.93246	0.997984	1.09644
M1BSE4	Histone H2A	20.438	3	5	1	137	14.5	10.39	1.02786	0.690547	0.891542	1.14826	0.939303	1.05473	1.13234	1.15423	0.910448	0.869983	1.04743	1.06567
M1AA49	Uncharacterized protein	21.7143	6	10	6	350	39.5	4.6	0.77832	0.874023	0.851562	1.09473	1.04492	1.03906	1.04102	1.14844	0.893555	0.834635	1.05957	1.02767
M1CJ58	Uncharacterized protein	0.801833	1	2	1	873	96.2	4.72	1.05425	0.841351	1.0174	0.978506	0.945752	1.13408	1.11259	1.21494	0.93654	0.971	1.01945	1.08802
M1C108	Uncharacterized protein	3.59712	1	1	1	417	45.7	6	1.22236	0.945913	0.813702	0.917067	1.56851	0.972356	1.89663	1.58413	1.09976	0.99399	1.15264	1.52684
M1BSC2	Uncharacterized protein	2.97297	1	2	1	370	40.8	9.8	0.654995	0.704428	0.610711	1.20082	1.18229	1.33471	1.20288	1.46653	0.942327	0.656711	1.23927	1.20391
M1CCQ3	Uncharacterized protein	4.87805	3	4	2	451	49	8.48	0.913347	0.950199	1.05578	1.05279	1.13247	0.99004	1.00896	0.944223	0.912351	0.973108	1.05843	0.955179
M1A379	Uncharacterized protein	11.5801	9	10	9	924	105.6	6.04	1.07171	0.935259	1.05179	0.982072	1.01394	0.966135	1.01295	1.01394	0.912351	1.01959	0.987384	0.979748
M1C5F4	Uncharacterized protein	11.9355	3	3	3	310	36.1	9.69	0.902863	0.99591	0.985685	1.10736	1.091	1.0501	1.04703	1.10736	0.936605	0.961486	1.08282	1.03033
M1CME7	Uncharacterized protein	15.3125	5	6	5	320	35.1	5.85	0.757116	0.873814	0.83871	1.08254	1.01139	1.00285	0.988615	1.06262	0.86907	0.823213	1.03226	0.973435
K7WTX4	60S ribosomal protein L12	41.5663	5	15	1	166	17.8	8.69	0.916084	0.783217	0.872128	1.10689	1.04196	1.07193	1.13287	1.14885	0.915085	0.857143	1.07359	1.0656
M1BAV8	Ammonium transporter	1.65631	1	1	1	483	52	7.87	1.05825	1.22718	1.42136	0.721359	0.849515	0.91068	0.858252	0.771845	0.890291	1.2356	0.827184	0.840129
M1B143	Transmembrane 9 superfamily member	5.20134	3	3	1	596	68.2	7.5	0.943612	0.872247	1.04229	0.867841	0.843172	0.861674	0.823789	0.748899	0.80793	0.952717	0.857562	0.793539
M1DPF6	Uncharacterized protein	1.5873	1	1	1	441	48.7	6.6	1.23045	0.95829	1.3879	0.823775	1.05005	0.925965	1.11366	0.979145	0.956204	1.19221	0.933264	1.01634
Q3HVK7	Glycoprotein-like protein	37.3134	5	9	0	134	15.4	10.43	0.958724	0.797373	0.873358	1.02251	0.941839	1.01313	1.01782	0.894934	0.860225	0.876485	0.992495	0.924328
M1B688	Uncharacterized protein	6.63265	1	1	1	196	22.2	5.58	1.05208	0.834375	1.29688	1.06563	1.06667	1.00104	1.11771	1.02708	0.955208	1.06111	1.04444	1.03333
M1A6K1	Uncharacterized protein	13.7652	5	5	5	494	56.1	8.35	1.05747	0.874521	0.940613	0.977969	0.939655	0.929119	1.03065	0.949234	0.878352	0.957535	0.948914	0.952746
M1AJ68	Uncharacterized protein	6.91589	3	3	3	535	60.9	6.49	1.19808	0.825	1.06442	0.855769	0.826923	0.939423	1.02788	0.996154	0.881731	1.02917	0.874038	0.96859
M1AVA9	Uncharacterized protein	1.05668	1	2	1	1041	110.8	8.07	0.946519	0.992936	1	0.957619	0.958628	1.08577	1.08981	1.13421	0.925328	0.979818	1.00067	1.04978
M1AX56	Uncharacterized protein	22.8261	5	9	5	184	20.3	10.11	0.725152	0.932049	0.911765	1.11663	0.988844	1.31846	1.06795	1.15213	0.93002	0.856322	1.14131	1.05003
M1CZZ7	Uncharacterized protein	2.77778	1	1	1	360	38.9	4.72	1.12115	0.945585	0.952772	0.976386	1.0616	0.995893	1.10575	1.16838	0.941478	1.0065	1.01129	1.07187
M1DAJ8	Uncharacterized protein	16.8776	9	11	9	711	80	7.3	0.775896	0.76992	0.788845	1.08167	1.1245	1.1494	1.17829	1.17729	0.913347	0.77822	1.11853	1.08964
M1CEF5	Uncharacterized protein	51.9737	9	27	3	152	17.5	10.62	0.943491	0.778002	0.935419	1.06559	1.04036	1.02018	1.15439	1.22906	0.925328	0.885637	1.04205	1.10293
M0ZMR9	Uncharacterized protein	48.6239	7	17	7	218	20.8	5.64	0.885657	0.624875	0.692076	1.32096	1.06921	1.07623	1.11735	1.32397	0.919759	0.734203	1.15547	1.12036
K7X8G5	Stem 28 kDa glycoprotein	60.8696	7	18	1	138	15.3	8.87	0.812099	1.40788	1.27131	0.865261	0.810266	0.75802	0.813016	0.586618	0.84143	1.16376	0.811182	0.747021
M1A5M8	Uncharacterized protein	3.41207	1	1	1	381	41.3	5.44	1.45538	1.13387	1.47972	0.791075	0.81643	0.8286	0.932049	0.773834	0.931034	1.35632	0.812035	0.878972
M1BX88	Uncharacterized protein	0.837696	1	1	1	955	104.4	6.14	0.886051	0.830059	0.855599	1.16208	1.05697	1.12377	1.06876	0.937132	0.901768	0.857236	1.11428	0.969221
M1AH59	Uncharacterized protein	3.52645	1	1	1	397	43.6	5.03	1.0734	1.03085	1.05426	1.13191	1.03936	1.18404	1.11596	1.03191	0.976596	1.05284	1.11844	1.04149
M1BM79	Ammonium transporter	4.13043	1	1	1	460	49.6	5.6	1.36602	1.23717	1.13797	1.12999	1.06842	1.1699	1.13227	1.11631	1.04675	1.24705	1.12277	1.09844
M1C160	Uncharacterized protein	9.61538	2	2	2	208	23.3	5.31	1.04084	0.972112	1.01394	1.01295	0.973108	0.98008	1.04084	1.01096	0.914343	1.00896	0.988712	0.988712
H6UV48	Glycosyltransferase	7.97546	3	3	1	489	55.1	5.76	0.538527	0.896404	0.881849	0.989726	0.871575	0.917808	0.78339	0.896404	0.785959	0.77226	0.92637	0.821918
M0ZMY2	Uncharacterized protein	25.2788	6	9	6	269	28.1	5.03	1.03939	0.989899	1.06364	1.02323	1.00808	0.971717	1.02121	1.05758	0.927273	1.03098	1.00101	1.00202
M1CSB1	Uncharacterized protein	25.5034	10	12	10	447	50.9	6.8	1.02792	0.870389	0.901296	1.08275	0.978066	0.992024	1.1336	1.06979	0.915254	0.9332	1.01761	1.03955
M1BTY2	Uncharacterized protein	27.3364	11	16	11	428	48.3	5.72	0.994975	0.930653	1.0191	1.0201	1.03317	1.02814	1.01709	1.08442	0.922613	0.981575	1.02714	1.00804
M1A5H7	Uncharacterized protein	30.1676	6	15	6	179	19.5	10.58	0.8389	0.791749	0.831041	1.09528	1.04617	1.04519	1.09037	1.18173	0.901768	0.820563	1.06221	1.05796
M1ARI7	Uncharacterized protein	48.6486	16	58	5	444	47.9	6.11	0.767096	0.770069	0.75223	1.06938	1.19425	1.08722	1.15263	1.20813	0.909812	0.763132	1.11695	1.09019
M1CZB2	Uncharacterized protein	1.94611	1	1	1	668	73.1	6.38	0.894084	1.19943	1.15267	0.90458	1.00095	0.844466	0.898855	0.770992	0.876908	1.08206	0.916667	0.848919
M1D620	Uncharacterized protein	5.12821	1	1	1	195	22	8.02	1.09588	1.00575	1.00288	0.856184	0.854267	1.11218	0.922339	0.857143	0.881112	1.03484	0.940876	0.886865
M1B2B6	Uncharacterized protein	6.00815	5	8	5	982	107.5	8.53	1.01173	0.964809	1.04008	0.895406	1.04594	0.966764	0.958944	0.993157	0.898338	1.00554	0.969371	0.950147
A1E0Y2	RING-type E3 ubiquitin transferase	2.20994	1	1	1	724	79.2	8.27	0.896236	0.782299	1.1119	1.11089	1.10376	1.08545	1.10173	1.04578	0.934893	0.930146	1.10003	1.02747
M1C2L0	Uncharacterized protein	15.7143	6	7	6	420	46.1	6.58	0.887365	0.906954	0.889324	1.02253	1.04505	1.04603	1.02742	1.06954	0.900098	0.894548	1.03787	0.999021
M1AG69	Histone H2B	45.8333	7	30	1	144	15.6	10.11	0.866792	0.934334	0.87242	1.01313	0.938086	0.923077	0.934334	1.03565	0.862101	0.891182	0.958099	0.944028
M1C7P0	Uncharacterized protein	25.6055	5	7	5	289	30	8.98	0.87249	0.766064	0.864458	1.19076	1.06426	1.06526	1.11345	1.17871	0.922691	0.834337	1.10676	1.07162
M1CI41	Uncharacterized protein	5.88235	1	1	1	204	23.7	10.23	1.1841	0.937238	1.04498	0.958159	0.933054	1.10146	1.03347	1.30649	0.961297	1.05544	0.997559	1.10042
M1D0T6	Uncharacterized protein	6.36605	3	3	3	377	42.5	8.79	1.03526	0.850147	0.919687	0.901077	0.902057	0.961802	1.09892	1.22429	0.900098	0.935031	0.921645	1.07444
Q4PLU4	Subtilisin-like serine protease (Fragment)	7.16463	4	6	1	656	71.1	6.8	1.87368	1.19263	1.33684	0.943158	0.725263	0.803158	0.750526	0.931579	0.968421	1.46772	0.82386	0.883509
M1BF20	Uncharacterized protein	21.3889	6	8	5	360	39.4	6.46	0.912621	1.0534	0.967961	1.01748	1.05631	0.98835	0.902913	0.916505	0.893204	0.977994	1.02071	0.904207
M0ZJM8	Uncharacterized protein	2.64317	1	1	1	454	49.5	8.98	0.797422	0.807551	0.910681	0.977901	1.07459	0.939227	0.895948	0.957643	0.847145	0.838551	0.997238	0.900246
M1BPR6	Uncharacterized protein	33.5227	4	6	4	176	19.6	4.94	1.09829	0.975928	1.0652	0.958877	0.942828	0.997994	1.02207	1.04714	0.922768	1.04647	0.966566	0.997325
M1B6V2	Uncharacterized protein	1.14358	1	1	1	787	88	7.87	1.01048	1.0587	1.05346	1.09853	1.00524	1.10692	1.0587	1.12579	0.964361	1.04088	1.07023	1.04962
M1ATR5	Tubulin alpha chain	50.7761	17	45	2	451	49.8	5.06	0.829557	0.812808	0.907389	1.04926	1.14286	1.01182	1.07783	1.1133	0.906404	0.849918	1.06798	1.03251
M1BKE9	Uncharacterized protein	37.1859	12	21	8	398	43.1	9.19	0.751766	0.733602	0.754793	1.3108	1.16246	1.12513	1.16246	1.16145	0.928355	0.74672	1.19946	1.08409
M1AMW1	Uncharacterized protein	30.2548	10	11	10	314	33	10.14	0.813048	0.827653	0.923077	0.99221	1.074	1.08179	0.999026	1.13048	0.895813	0.854593	1.04933	1.00844
K9MBJ7	Beta-1,3-glucanase 14	6.70996	2	2	2	462	51.3	9	1.13257	0.886221	1.11169	1.13257	1.00104	0.902923	1.08246	1.22651	0.960334	1.04349	1.01218	1.08977
P53535	Alpha-1,4 glucan phosphorylase L-2 isozyme, chloroplastic/amyloplastic	34.0862	23	35	1	974	110.6	5.3	0.65146	0.902372	0.79927	1.05201	1.11314	0.972628	0.894161	0.89781	0.840328	0.784367	1.04592	0.877433
Q2VCJ9	Uncharacterized protein	64.2857	13	40	5	238	26.4	9.69	0.876459	0.921206	0.964981	1.04767	1.05642	0.986381	1.00973	0.968872	0.895914	0.920882	1.03016	0.958171
M1A164	Phospholipid-transporting ATPase	0.659522	1	1	1	1213	137.9	7.64	1.04325	1.15551	1.12976	0.970134	1.05252	0.978373	0.987642	1.03399	0.948507	1.10951	1.00034	0.990045
M1CHP5	Uncharacterized protein	2.69608	1	1	1	408	45.7	6.87	0.955761	1.1214	1.23045	0.877572	1.26646	0.860082	0.988683	1.04115	0.947531	1.10254	1.00137	0.992455
M1B435	Uncharacterized protein	2.95359	1	2	1	474	51.6	7.24	0.943894	1.0099	1.10671	1.28273	1.20902	1.10231	1.16612	1.16502	1.0132	1.02017	1.19802	1.11478
M0ZS04	Uncharacterized protein	5.90858	4	4	4	897	102.6	7.4	1.03049	0.904472	0.970528	1.05996	1.05996	1.00102	1.09654	1.10366	0.935976	0.968496	1.04031	1.04539
M1B8W9	Uncharacterized protein	1.84182	1	1	1	923	104	7.21	0.791128	0.810536	0.908503	0.756932	1.21072	0.768946	1.13124	1.01294	0.851201	0.836722	0.9122	0.99846
M1CVZ7	Delta-aminolevulinic acid dehydratase	35.1163	10	19	10	430	46.8	7.36	0.849699	0.833667	0.871743	1.18437	1.07916	1.06513	1.11122	1.1012	0.922846	0.851703	1.10955	1.04509
M1B807	Tubulin gamma chain	8.43882	3	3	3	474	53.3	6	0.874494	0.945344	0.910931	1.17308	1.07895	0.98583	1.10628	1.11437	0.932186	0.910256	1.07928	1.05094
M1AIT5	Uncharacterized protein	3.01205	1	1	1	332	36.5	6.98	0.891	0.936	0.998	0.955	1.061	0.966	1.155	1.117	0.921	0.941667	0.994	1.06433
A0A0N6WGV4	DNA-directed RNA polymerase subunit beta''	3.66379	5	5	5	1392	157	9.2	0.831361	0.881657	0.897436	1.08284	1.05917	1.03748	0.987179	1.17751	0.908284	0.870151	1.05983	1.02433
K7XKP4	60S ribosomal protein L10-like protein	34.2466	7	15	2	219	24.8	10.64	0.88107	0.949455	0.909812	0.955401	0.957384	1.02775	1.09613	1.22101	0.912785	0.913446	0.980178	1.07664
M1D1K2	Uncharacterized protein	11.0553	5	6	4	597	68.4	8.16	0.810811	0.709979	0.871102	1.1289	1.29314	1.0842	1.2578	1.28378	0.95738	0.797297	1.16875	1.16632
Q9AWA5	Alpha-glucan water dikinase, chloroplastic	28.6202	33	45	2	1464	163.1	6.19	0.705534	1.87747	1.61166	0.825099	0.76087	0.8083	0.682806	0.697628	0.911067	1.39822	0.79809	0.763834
M1BB74	Uncharacterized protein	16.2562	4	6	1	203	22.6	5.44	1.15779	0.952471	0.972433	0.894487	0.952471	0.956274	0.994297	0.748099	0.876426	1.02757	0.934411	0.87294
K7WNW8	Proteinase inhibitor I	15.3846	2	2	1	117	13	7.28	1.30133	1.42901	1.33197	0.900919	0.870276	0.856997	0.747702	0.834525	0.941777	1.3541	0.876064	0.841335
M1CQ27	Uncharacterized protein	6.58436	1	1	1	243	26.9	9.16	1.10612	1.05612	1.22245	1.07347	1.08673	0.884694	0.947959	0.884694	0.940816	1.12823	1.01497	0.92449
M0ZU86	Uncharacterized protein	19.0647	4	8	4	278	29.5	5.77	1.26654	1.11187	1.2714	0.970817	0.741245	0.802529	0.800584	0.863813	0.896887	1.2166	0.838197	0.853761
M1A289	Uncharacterized protein	8.82353	1	1	1	102	11.2	10.11	1.07634	0.910462	0.96984	0.815269	0.885014	1.03959	0.979265	0.879359	0.868992	0.985548	0.913289	0.909205
M1BK68	Uncharacterized protein	16.7849	6	11	4	423	46.4	5.48	1.0625	1.06762	1.16393	1.03484	1.02561	0.9375	0.994877	1.01332	0.944672	1.09802	0.999317	0.98429
T1TEE4	Phenylalanine ammonia-lyase	23.1302	15	20	2	722	78.4	6.46	1.2288	0.878698	0.887574	0.993097	1.03748	0.92998	1.01775	0.978304	0.90927	0.998356	0.986851	0.968442
M1BY04	Uncharacterized protein	25.5132	6	22	3	341	37.5	5.12	0.828631	1.02926	1.02194	1.28527	1.07315	1.07524	1.09822	1.07419	0.963427	0.959944	1.14455	1.04528
M1D796	Uncharacterized protein	13.3733	6	7	2	501	55.7	8.66	1.06175	0.959163	1.05378	0.968127	0.951195	0.978088	1.03386	1.03586	0.918327	1.0249	0.965803	0.996016
M1AM27	Uncharacterized protein	8.35267	3	3	3	431	46.5	5.68	1.13499	0.859611	0.786177	1.42765	1.15227	1.20518	1.10259	1.13607	0.99568	0.926926	1.2617	1.07811
M1B457	Uncharacterized protein	4.86726	1	1	1	226	26.1	5.11	1.12552	0.974895	0.939331	1.1705	1.00732	1.11402	1.04812	1.11506	0.964435	1.01325	1.09728	1.04254
M1AT81	Uncharacterized protein	27.619	7	10	3	315	35.1	11.58	0.969325	0.973415	0.993865	1.07055	1.0184	1.04499	1.11963	1.09202	0.94274	0.978868	1.04465	1.05147
M1BAX0	Uncharacterized protein	16.1235	9	13	7	583	64	9.26	1.19076	0.873494	1.01305	0.944779	0.9749	0.991968	1.02912	1.09639	0.925703	1.02577	0.970549	1.01707
M1AA62	Chalcone-flavonone isomerase family protein	9.48905	2	2	2	274	29.6	9	1.07979	0.794819	0.833161	1.15959	1.21036	1.04663	1.14508	1.13782	0.95544	0.902591	1.13886	1.07945
M1BSQ4	Uncharacterized protein	8.92857	1	1	1	168	18.2	8.48	0.872766	0.981073	0.881178	1.27971	1.19558	1.00105	1.17666	1.15773	0.969506	0.911672	1.15878	1.1013
M0ZN23	Eukaryotic translation initiation factor 3 subunit B	27.3361	18	25	18	717	82.8	5.14	0.937	0.896	0.939	1.003	1.104	1.036	1.05	1.114	0.922	0.924	1.04767	1.02867
K7W5Q8	40S ribosomal protein S5	44.7489	9	19	9	219	24.1	9.54	0.936556	0.811682	0.89426	1.10171	1	1.12185	1.13998	1.13696	0.928499	0.880832	1.07452	1.06848
K7VPA4	Ribosomal protein L24	16.4634	3	4	1	164	18.5	10.7	0.966797	0.773438	0.826172	0.959961	1.00879	1.17188	1.00586	1.15137	0.900391	0.855469	1.04688	1.01921
M1AP96	Uncharacterized protein	10.8417	7	8	5	701	75.2	6.55	1.03157	0.765784	0.90224	0.878819	1.1222	1.07739	1.23829	1.22811	0.9389	0.899864	1.02614	1.1351
M1BUJ8	Uncharacterized protein	17.757	3	8	3	214	24.7	7.44	0.954737	0.827368	0.795789	1.30947	1.09579	1.00316	1.29474	1.27368	0.970526	0.859298	1.13614	1.17965
Q2MY48	Patatin-03	8.26873	3	3	1	387	42.5	5.73	1.48651	1.36763	1.03397	0.975025	0.727273	1.03996	0.813187	0.625375	0.922078	1.29604	0.914086	0.78688
M1C3N0	Uncharacterized protein	4.53074	1	2	1	309	34.3	6.18	1.16954	1.09137	1.12589	1.11066	0.981726	0.989848	0.909645	0.836548	0.937056	1.12893	1.02741	0.894416
M1AGE4	Uncharacterized protein	2.77264	1	1	1	541	59.3	9	0.800745	1.22626	1.04097	0.93203	0.856611	0.82216	0.932961	0.839851	0.859404	1.02266	0.870267	0.877405
Q5XUH0	Osmotin-like protein	28.6364	3	6	1	220	24	6.84	1.7313	1.0689	1.54232	0.658465	0.514764	0.595472	0.935039	0.88878	0.908465	1.44751	0.589567	0.910761
M1AWY0	Uncharacterized protein	15.3846	3	5	2	286	30.7	9.06	0.936946	1.0798	1.02266	1.04138	1.08571	0.985222	0.863054	0.927094	0.90936	1.01314	1.03744	0.899836
M0ZWA9	Uncharacterized protein	19.4805	6	9	6	308	34.2	5.94	1.07969	0.86103	0.896987	1.04568	1.1001	0.91448	0.987366	0.93586	0.896987	0.945902	1.02008	0.940071
M1A6A6	Uncharacterized protein	36.4362	14	25	5	376	42.5	6.4	0.845703	0.946289	0.949219	1.03125	1.11914	1.04297	0.977539	0.951172	0.901367	0.913737	1.06445	0.943359
M1CQF8	NADH-cytochrome b5 reductase	42.446	8	16	8	278	31.1	7.49	1.45388	0.92348	1.0304	1.01782	1.03878	1.01048	0.986373	1.05451	0.967505	1.13592	1.02236	1.0028
M1A423	Uncharacterized protein	11.5226	4	4	4	486	51.8	6.11	1.10825	0.972165	0.982474	1.01546	1.08763	1.08454	1.05258	1.05464	0.951546	1.02096	1.06254	1.01959
M0ZR67	Uncharacterized protein	15.75	6	8	6	400	44.6	8.87	0.975892	0.949855	1.00868	0.930569	1.0135	0.936355	0.947927	0.989392	0.890068	0.978142	0.960141	0.942462
M1AED8	Uncharacterized protein	20.2995	11	15	11	601	67.1	6.62	0.932087	0.980315	1.02264	0.971457	1.0374	1	0.980315	1.00984	0.908465	0.978346	1.00295	0.966207
M0ZHM4	Uncharacterized protein	17.7049	4	4	4	305	34.5	6.07	0.904717	0.774528	0.866038	0.95566	1.0434	0.951887	1.09151	0.973585	0.870755	0.848428	0.983648	0.978616
M0ZJA9	Adenylyl cyclase-associated protein	5.52017	2	2	2	471	50.7	6.7	1.0342	0.961658	1.07668	1.16477	1.01865	1.05803	0.973057	1.12021	0.956477	1.02418	1.08048	1.01658
M1B260	Uncharacterized protein	13.8889	5	8	5	540	57.9	7.77	0.903651	0.918864	0.91785	1.08012	1.12779	1.09939	1.06085	1.09736	0.936105	0.913455	1.10243	1.03144
M1CBT8	Uncharacterized protein	24.8731	8	10	8	394	43	6.89	0.876	0.96	0.967	1.103	1.075	0.99	1.012	1.093	0.923	0.934333	1.056	1.00933
M1BNJ2	Uncharacterized protein	17.3486	9	12	7	611	65.7	6.84	0.922388	0.913433	0.927363	1.05373	1.01692	1.08259	1.02687	1.08856	0.918408	0.921061	1.05108	1.01128
M0ZMM1	Glutamyl-tRNA(Gln) amidotransferase subunit B, chloroplastic/mitochondrial	16.6969	8	10	3	551	61.6	5.64	0.785356	1.06921	1.04213	1.06118	1.05416	0.996991	0.998997	1.09829	0.925777	0.965563	1.03745	1.00769
Q2XTC2	Elongation factor 1-alpha	41.9643	18	42	1	448	49.2	9.13	1.0253	0.911943	0.917004	0.990891	1.04757	1.05769	1.0749	1.16194	0.934211	0.951417	1.03205	1.05702
M1CF76	Uncharacterized protein	10.084	3	3	3	357	38.9	6.09	0.915842	0.807921	0.866337	0.945545	1.14356	1.09208	1.03465	1.1802	0.913861	0.863366	1.0604	1.0429
D9PTR0	Lycopene epsilon cyclase	7.40038	3	3	3	527	58.9	6.73	0.799172	0.699793	0.646998	1.39545	1.31366	1.09627	1.14596	1.29917	0.955487	0.715321	1.26846	1.13354
M1ASB6	50S ribosomal protein L35	9.27152	1	1	1	151	16.6	11.47	0.770186	0.745342	0.685004	0.96362	0.984916	0.943212	0.836735	1.126	0.818988	0.733511	0.963916	0.92724
M1ADX4	Uncharacterized protein	3.125	1	1	1	224	25.4	7.43	0.740058	0.731329	0.86033	0.926285	1.17265	1.00582	1.09505	1.27158	0.895247	0.777239	1.03492	1.08729
M1B5Y3	Uncharacterized protein	5.26316	1	1	1	171	18.7	9.38	0.671196	0.621377	0.547101	0.785326	1.03804	1.02083	1.15942	1.37772	0.836051	0.613225	0.948068	1.1244
M0ZK78	Uncharacterized protein	20.8904	3	4	3	292	31.9	5.27	1.40184	1.1002	1.21984	0.906953	0.973415	0.886503	0.891616	0.899796	0.944785	1.24063	0.92229	0.912065
Q9SC15	Pathogenesis related protein PR-1	31.4465	4	23	2	159	17.3	7.91	1.86067	1.11067	1.32411	0.648221	0.602767	0.812253	0.68083	0.929842	0.913043	1.43182	0.687747	0.841238
M1D5U2	Non-specific serine/threonine protein kinase	2.7957	1	1	1	465	53	7.61	0.966958	0.92517	1.03887	0.890185	1.08746	0.86103	1.02138	1.03013	0.897959	0.977	0.946226	0.983155
M1C7B2	Uncharacterized protein	45.3744	9	11	9	227	25.1	10.17	0.729835	0.910593	0.920311	1.13508	1.06803	1.00486	1.01846	1.03207	0.897959	0.85358	1.06932	0.982831
M1A4U8	Uncharacterized protein	3.1746	1	1	1	378	42.8	6.7	0.893676	0.734189	0.805683	1.01192	0.88451	0.899175	1.08524	1.00367	0.846929	0.811182	0.931867	0.978613
M1CS75	Uncharacterized protein	18.0077	5	6	1	261	28.9	7.06	1.03614	0.918949	1.11501	1.05586	1.20044	1.09967	1.29025	1.22453	1.01205	1.02337	1.11866	1.17561
M1C1T5	Zeta-carotene desaturase	19.7279	9	12	9	588	64.7	8.35	0.822645	0.854709	0.777555	1.11824	1.1503	1.17335	1.04509	1.1523	0.925852	0.818303	1.14729	1.04108
M0ZI35	Uncharacterized protein	40.1042	8	15	8	192	21.6	9.73	0.776062	0.77027	0.799228	1.16699	1.01448	1.00483	1.08784	1.13996	0.891892	0.781853	1.0621	1.0399
M1BAH3	Uncharacterized protein	3.9823	2	2	2	452	51.2	7.24	1.09044	1.19527	1.17677	0.924974	0.920863	0.873587	0.930113	1.21686	0.94964	1.15416	0.906475	1.0322
M1AUG5	Uncharacterized protein	7.53769	3	6	1	398	44.9	8.21	1.0298	0.747174	0.884892	1.04214	1.10997	0.987667	1.25488	1.27133	0.94964	0.88729	1.04659	1.15862
M1BD68	Uncharacterized protein	46.0674	10	21	2	267	29.8	8.88	0.980431	1.35421	1.31311	1.00881	0.894325	0.816047	0.82681	0.68591	0.905088	1.21592	0.906393	0.805936
M1CU53	Uncharacterized protein	5.11628	1	1	1	215	24.9	5.36	1.0652	1.03739	1.36913	0.802493	0.894535	0.833174	0.814957	0.88303	0.886865	1.15724	0.8434	0.861617
M1CBH7	Uncharacterized protein	29.4118	1	1	1	68	6.5	10.21	1.07371	0.921435	1.08341	0.891368	1.02425	0.916586	0.991271	0.901067	0.897187	1.02619	0.944067	0.929842
M0ZVS8	Alpha-mannosidase	1.88492	2	2	2	1008	113.3	6.34	0.93327	0.939943	0.952336	1.06673	0.907531	0.891325	0.987607	0.972355	0.881792	0.941849	0.955195	0.947251
M1B168	Uncharacterized protein	19.3739	22	29	22	1182	135.1	6.71	0.977273	0.91996	0.970356	0.997036	1.04348	1.01383	0.98419	1.06126	0.914032	0.955863	1.01812	0.986495
M1BE00	Uncharacterized protein	3.57143	2	2	2	448	49.7	6.29	1.04907	0.86948	0.928361	1.06183	0.970559	0.992149	0.961727	1.07262	0.907753	0.94897	1.00818	0.9807
M1AEH2	Uncharacterized protein	5.14286	4	5	4	700	76.2	7.56	0.966085	0.963178	0.912791	1.01647	0.917636	1.03682	0.911822	1.06686	0.896318	0.947351	0.99031	0.958333
M1DK24	Uncharacterized protein	6.09756	1	1	1	164	18.5	10.42	0.802686	0.767562	0.737603	1.20041	1.19628	1.25826	1.2562	1.15496	0.955579	0.769284	1.21832	1.12225
M1B5Q4	Uncharacterized protein	7.00431	6	7	6	928	104.6	7.17	0.867147	0.887745	0.92173	1.1967	1.138	1.04222	1.13388	1.1586	0.952626	0.892207	1.12564	1.0817
M1CPT3	Uncharacterized protein	5.2795	1	1	1	322	33.4	5.45	0.974806	0.804264	0.90407	1.04264	0.928295	0.906008	1.09787	1.13566	0.896318	0.89438	0.958979	1.04328
M1CD96	Uncharacterized protein	5.93081	4	4	4	607	66	8.69	0.850877	0.837232	0.860624	0.997076	1.09747	0.990253	1.06335	1.14717	0.901559	0.849578	1.02827	1.03736
M0ZR45	Uncharacterized protein	3.7037	1	1	1	378	42.8	5.85	0.994089	0.838424	1.00394	0.990148	1.00788	0.903448	1.04138	1.16158	0.91133	0.945484	0.967159	1.0381
G1CC66	30S ribosomal protein S7, chloroplastic	35.4839	6	9	6	155	17.4	11.41	0.972495	0.825147	0.862475	1.07662	0.95776	0.980354	1.07073	1.16798	0.908644	0.886706	1.00491	1.04912
M1CWA6	Uncharacterized protein	30.3226	9	15	7	465	48.9	8	1.28684	1.29862	1.3055	0.743615	0.804519	0.830059	0.842829	0.802554	0.909627	1.29699	0.792731	0.85167
M1C3R3	Uncharacterized protein	4.20168	2	2	2	357	40.6	6.04	0.834171	1.57889	1.57789	0.949749	0.850251	0.676382	0.739698	0.912563	0.930653	1.33032	0.825461	0.860972
M1C8X9	Uncharacterized protein	7.78816	2	3	2	321	34.2	5.83	0.995174	1.01255	1.01544	0.944015	0.97973	0.942085	0.951737	0.917954	0.893822	1.00772	0.955277	0.921171
M1BCR0	Dihydroorotate dehydrogenase (quinone), mitochondrial	11.7391	4	5	4	460	48.9	9.28	0.899329	0.982742	0.946309	1.09779	0.972196	0.950144	0.907958	0.943432	0.887824	0.942793	1.00671	0.913071
M1AEQ1	Uncharacterized protein	50.3632	17	40	1	413	46.9	5.8	1.05996	0.963415	1.04065	1.01931	1.05691	1.05183	1.02947	1	0.941057	1.02134	1.04268	0.990176
M1AEF8	Uncharacterized protein	14.0575	5	5	5	313	34.3	6.87	0.985965	0.879825	0.984211	0.759649	0.807018	0.807895	0.863158	0.873684	0.812281	0.95	0.79152	0.849708
M1D357	Uncharacterized protein	18.2692	10	14	6	624	69.1	5.76	1.12659	0.987242	1.01865	0.974485	0.907753	0.882237	0.999019	1.00785	0.908734	1.04416	0.921492	0.971868
Q2VCI0	Translocon-associated protein subunit beta	19.2708	2	3	2	192	21.1	8.9	1.17037	0.919577	1.04127	0.960847	1.04127	1.13228	1.17778	1.15873	0.979894	1.04374	1.0448	1.10547
M1BNE9	Tubulin beta chain	54.6875	17	55	1	448	50.3	4.83	0.816987	0.828109	0.929221	1.14965	1.13145	1.06067	1.13043	1.12942	0.936299	0.858106	1.11392	1.06539
P51409	60S ribosomal protein L5, mitochondrial	8.06452	1	1	1	186	21.2	6.39	1.33401	1.02342	1.10998	0.895112	0.90224	1.04277	0.955193	0.977597	0.943992	1.1558	0.946707	0.958927
M1BCZ9	Lactoylglutathione lyase	43.8356	11	24	9	292	32.8	5.62	1.11919	0.99697	1.06364	1.04747	1.00404	0.955556	0.984848	0.992929	0.936364	1.05993	1.00236	0.97138
M1A7M4	14-3-3 protein	29.3651	8	13	3	252	28.8	5.03	0.924833	0.771646	0.857279	1.00285	1	0.919125	1.20552	0.952426	0.882017	0.851253	0.973993	1.01332
M1C3X2	Uncharacterized protein	9.0535	5	5	5	729	81.2	5.87	0.959325	0.97123	1.00298	1.11607	1.00794	0.944444	0.994048	1.00694	0.919643	0.977844	1.02282	0.973545
M1A0V4	Uncharacterized protein	3.06569	2	2	2	1370	155.1	8.25	0.914341	0.94514	0.954764	1.25505	0.948989	0.872955	0.821944	1.02021	0.892204	0.938081	1.02567	0.911453
M0ZZY1	Eukaryotic translation initiation factor 3 subunit H	8.57988	2	2	2	338	38.7	4.79	1.03858	0.882234	0.944162	1.07919	0.95533	1.10355	1.12183	1.08629	0.941117	0.954992	1.04602	1.04975
M0ZGX6	Uncharacterized protein	1.1041	1	2	1	634	70.4	7.62	1.06079	0.851064	1.06079	0.657548	1.19048	1.10638	1.12361	1.14184	0.93921	0.990881	0.984802	1.06822
M1BU88	Uncharacterized protein	5.22876	2	2	2	306	33.1	5.72	0.72317	1.02508	0.921765	1.11033	1.08526	1.08225	1.00802	1.14644	0.929789	0.890003	1.09261	1.02808
M1B638	Uncharacterized protein	11.4286	5	7	2	525	56.6	5.38	0.962679	0.783732	0.81244	0.969378	1.0689	0.924402	1.04976	1.111	0.887081	0.852951	0.98756	1.01595
M1A8Y4	Uncharacterized protein	9.46292	7	10	6	782	85.3	7.52	1.04024	0.820926	0.910463	0.983903	0.979879	1.02113	1.14688	1.22435	0.932596	0.923877	0.99497	1.10127
M1CKD4	Uncharacterized protein	37.1429	7	18	4	175	20	10.07	0.81922	0.790676	0.884872	1.01142	0.963844	0.983825	0.966698	1.21218	0.882017	0.831589	0.986362	1.0203
M1BB70	Uncharacterized protein	14.4144	1	2	1	111	11.3	4.32	1.34023	0.747673	0.941055	1.28438	0.879007	0.879007	0.990693	1.31954	0.958635	1.00965	1.01413	1.08962
M1B8T0	Uncharacterized protein	2.66667	1	1	1	450	51	6.3	0.939086	0.747208	0.908629	1.09746	1.02538	1.03959	1.13909	1.31472	0.941117	0.864975	1.05415	1.13164
M1AEW6	Uncharacterized protein	17.8082	8	9	2	584	65.6	7.11	1.52212	0.889423	1.28365	0.680769	0.802885	0.807692	0.958654	0.777885	0.892308	1.23173	0.763782	0.876282
M1A0K5	Signal recognition particle 9 kDa protein	8.57143	1	1	1	105	12.1	9.17	1.20647	0.958705	1.14397	1.23438	1.10379	1.20201	1.15737	1.1183	1.03571	1.10305	1.18006	1.10379
M0ZZX7	Uncharacterized protein	2.68817	1	1	1	372	41.4	7.06	0.775281	1.11423	0.864232	0.95412	1.02996	1.03464	0.775281	0.946629	0.868914	0.917915	1.00624	0.863608
M1AA90	Uncharacterized protein	22.2222	5	7	5	297	33.8	9.5	1.17879	1.05859	1.2303	0.841414	1.04444	0.79899	0.977778	1.03333	0.937374	1.15589	0.894949	0.982828
M1AEP8	Uncharacterized protein	34.8214	6	8	5	224	24.9	4.87	0.991853	0.90224	0.953157	1.12424	1.01935	1.04175	1.14358	1.06212	0.94501	0.949084	1.06178	1.05024
M1CTR1	Uncharacterized protein	5.85586	2	2	2	444	47.9	9.22	0.863681	1.06329	0.850049	1.00292	1.04576	1.05063	0.92113	1.03505	0.903603	0.925673	1.03311	0.953262
M1A273	Uncharacterized protein	1.92308	1	1	1	416	48	7.77	0.957384	0.803766	1.08722	0.997027	1.09118	0.930624	1.06442	1.05847	0.919722	0.949455	1.00628	1.01421
M1CA88	Uncharacterized protein	16.3855	5	5	5	415	45.6	6.54	1.00405	1.0618	0.992908	0.994934	1.03445	0.985816	1.02837	1.09017	0.940223	1.01959	1.00507	1.01959
M1CGA4	Uncharacterized protein	2.24719	1	1	1	445	47.9	7.37	0.93032	0.858757	0.861582	1.01036	0.927495	0.982109	0.948211	1.02354	0.873823	0.883553	0.973321	0.948525
M1CWN2	Uncharacterized protein	42.623	11	25	11	305	33.4	8.88	0.861111	0.868056	0.835317	1.13393	1.06349	1.08333	1.03472	1.12004	0.920635	0.854828	1.09358	1.02513
M1BXA4	Uncharacterized protein	36.7781	9	10	9	329	35.9	4.78	0.716305	0.863336	0.786993	1.11216	1.06409	0.95853	0.976437	1.07352	0.874647	0.788878	1.04493	0.974866
M1CQA4	Uncharacterized protein	18.6933	9	11	9	551	61.7	6.76	0.88989	0.773774	0.746747	1.13514	1.14214	1.13313	1.0971	1.16216	0.928929	0.80347	1.1368	1.06273
Q3HRW1	60S ribosomal protein L13a-like protein	31.5534	7	16	2	206	23.5	10.54	0.915992	0.922065	0.961538	1.02733	1.01822	1.00709	0.983806	1.34514	0.939271	0.933198	1.01754	1.08941
M1D253	Uncharacterized protein	33.9688	18	32	18	577	65.3	5.14	0.984	1.14	1.571	0.91	0.853	0.926	0.848	0.838	0.929	1.23167	0.896333	0.871667
M1D721	Uncharacterized protein	2.5	1	1	1	360	40.9	6.7	0.872305	0.825871	0.824212	0.963516	0.834992	0.747098	0.71476	0.738806	0.770315	0.840796	0.848535	0.741294
M1B2L7	Guanosine nucleotide diphosphate dissociation inhibitor	30.6306	12	18	2	444	49.4	5.77	0.969307	0.993069	1.01881	0.958416	1.01485	1.03762	0.99604	0.992079	0.919802	0.993729	1.00363	0.969307
M0ZNU5	Uncharacterized protein	2.75229	3	4	3	1199	131.7	7.03	0.907098	1.33507	1.0334	1.05219	1.08768	1.00835	0.975992	1.06785	0.969729	1.09186	1.04941	1.00452
M1CF38	Uncharacterized protein	18.7302	8	10	8	630	69.8	5.55	0.883104	0.894892	0.93222	1.09528	1.02259	1.01277	1.02063	1.0501	0.912574	0.903405	1.04355	0.994434
O79467	NADH dehydrogenase subunit II (Fragment)	3.59477	1	1	1	306	33.4	9.33	1.12444	1.17152	1.15022	1.05605	1.1648	1.15695	1.13229	1.213	1.04148	1.14873	1.12593	1.12892
M1CQH9	Uncharacterized protein	9.5935	4	5	4	615	67.5	7.28	0.770475	0.809909	0.805865	1.18301	1.27806	1.14459	1.05359	1.12639	0.939333	0.795416	1.20189	1.03977
M1CA24	Uncharacterized protein	51.7483	7	11	4	143	16.1	10.2	0.757346	0.818009	0.885308	1.0455	0.971564	0.980095	1.08436	1.05592	0.880569	0.820221	0.999052	1.00695
A0A1E1F991	14-3-3 protein	30.1158	8	12	5	259	29.4	4.7	0.973963	0.84378	0.910318	0.972999	0.97107	0.948891	1.04532	1.08004	0.895853	0.909354	0.96432	1.00707
M1A8D6	Peptidyl-prolyl cis-trans isomerase	12.6638	3	6	2	229	25	8.57	0.996036	0.811695	1.03865	0.857284	1.07334	0.971259	1.09118	1.15064	0.920714	0.948794	0.967294	1.05418
G1CCA4	Photosystem I assembly protein Ycf4	14.6739	3	3	3	184	21.4	9.35	0.693269	0.804808	0.692308	1.09423	1.17885	1.07212	1.01346	1.17212	0.893269	0.730128	1.11506	1.02628
M1CIP4	Uncharacterized protein	14.6067	5	7	5	356	38.1	5.39	0.781853	0.697876	0.738417	1.13127	0.962355	1.10714	1.14961	1.18533	0.896718	0.739382	1.06692	1.07722
M1B5X3	Uncharacterized protein	12.4	2	2	2	250	28.4	8.21	0.894144	1.04167	0.900901	1.25901	1.37387	1.0777	1.23761	1.42905	1.04617	0.945571	1.23686	1.23761
M1A5D2	Uncharacterized protein	10.0877	2	2	1	228	26.1	9.64	1.12684	1.11489	0.815257	0.908088	0.879596	0.912684	0.727022	0.851103	0.854779	1.019	0.900123	0.810968
M1CRY0	Uncharacterized protein	20.5882	3	4	3	170	19	6.55	1.17078	1.08391	1.08391	0.996051	0.863771	0.865745	0.955577	0.93386	0.918065	1.11287	0.908523	0.935834
M1B473	Uncharacterized protein	1.06667	1	1	1	1125	122.2	8.09	0.946257	0.860845	1.22553	0.872361	0.996161	0.899232	0.973129	0.930902	0.892514	1.01088	0.922585	0.932182
M1BVX0	Uncharacterized protein	34.4371	5	5	5	151	17.8	5.6	1.04505	0.955956	1.07007	1.03003	0.951952	1.04605	1.004	0.975976	0.930931	1.02369	1.00934	0.970304
M1BVE1	Uncharacterized protein	5.32544	1	1	1	169	19.4	4.92	0.671053	0.953947	0.990602	1.12312	0.991541	0.911654	0.93891	0.943609	0.87406	0.871867	1.00877	0.91886
K7WNV9	Thioredoxin	40.678	4	10	4	118	13	6.3	0.862475	0.738703	0.859528	1.07859	1.16896	1.09627	1.08448	1.01866	0.913556	0.820236	1.1146	1.00557
M1AYV4	Uncharacterized protein	4.62963	1	1	1	216	24.6	9.26	0.765432	0.966762	0.910731	1.08832	1.05413	0.807217	0.980057	1.04179	0.883191	0.880975	0.983223	0.968344
M1AM61	Uncharacterized protein	3.41772	2	2	2	790	89.1	7.9	0.838983	0.923729	1.00847	1.04131	1.15148	1.24788	1.22775	1.16843	0.985169	0.923729	1.14689	1.12712
M1CN15	Uncharacterized protein	10.6918	2	3	2	159	17.2	8.07	1.13021	0.961458	1.05208	0.996875	1.01562	1.06667	1.07292	1.15104	0.96875	1.04792	1.02639	1.06424
M0ZWL6	Uncharacterized protein	2.70758	2	2	2	554	62	5.62	0.832292	0.954167	0.95625	1.19792	1.15	1.08229	1.11042	1.16563	0.96875	0.914236	1.1434	1.0816
M1CUT1	Uncharacterized protein	4.11523	2	2	1	486	55.2	7.8	1.09363	0.716135	0.89741	0.930279	1.07869	1.04382	1.05976	1.21315	0.926295	0.90239	1.0176	1.0664
M1D3Q4	Pectin acetylesterase	6.52174	3	3	3	552	61.4	7.02	0.729189	0.713383	0.771338	1.41201	1.18124	1.18019	1.23815	1.33193	0.979979	0.73797	1.25782	1.18335
M1CHI0	Uncharacterized protein	15.8537	3	6	3	164	17.8	7.37	0.88645	0.655534	0.769084	0.878817	1.00477	0.961832	1.20706	1.29103	0.887405	0.770356	0.948473	1.1285
M1CSI8	Uncharacterized protein	21.9092	11	35	1	639	70.8	5.55	0.971757	1.21967	1.07845	1.159	1.10565	1.05858	1.02824	0.865063	0.973849	1.08996	1.10774	0.955718
M1AEY1	Uncharacterized protein	13.0307	7	11	7	683	72.6	5.83	0.97003	1.54246	1.23077	1.02398	0.865135	0.841159	0.726274	0.859141	0.93007	1.24775	0.91009	0.838495
M1CXH6	Uncharacterized protein	10.9756	1	1	1	82	9.3	4.61	1.05703	1.12586	1.24779	0.789577	0.946903	0.907571	0.941003	0.901672	0.915438	1.14356	0.88135	0.919371
M1CUZ9	Uncharacterized protein	50.3632	17	41	1	413	46.8	5.68	0.895135	1.11243	0.92	1.28865	1.37405	1.06162	1.09946	1.05189	1.00649	0.975856	1.24144	1.05261
M1AEP7	Aminopeptidase	14.0571	11	14	11	875	99.3	5.87	1.21561	1.00719	1.1037	0.926078	0.994867	0.988706	1.05236	1.02259	0.955852	1.10883	0.969884	1.01027
M0ZG71	Uncharacterized protein	1.65017	1	1	1	606	67	9.26	0.916963	1.22183	1.18268	1.293	1.4484	1.4745	0.970344	1.25148	1.10439	1.10716	1.4053	1.10874
M1B3Z4	Uncharacterized protein	27.0378	9	12	2	503	57.3	6.67	0.975681	0.832685	0.949416	0.879377	1.10214	1.04961	0.977626	1.05545	0.905642	0.919261	1.01038	0.979572
M1ATE7	Uncharacterized protein	22.561	5	7	1	164	18.6	10.68	0.84668	0.948242	0.990234	1.03711	1.01367	0.973633	0.980469	1.06641	0.90918	0.928385	1.00814	0.985352
M1C4U3	Uncharacterized protein	48.5149	12	18	12	303	32.9	4.58	0.841476	0.850449	0.892323	1.04786	1.23131	0.992024	1.07079	1.11565	0.928215	0.861416	1.0904	1.03822
M1BU65	Uncharacterized protein	16.129	3	3	1	186	21.1	9.79	0.866667	0.81619	0.741905	0.945714	1.03524	1.06762	1.06571	1.0981	0.886667	0.808254	1.01619	1.01683
M1C5K2	Uncharacterized protein	8.41584	4	4	4	404	47.5	8.32	0.915747	0.826479	0.89669	1.04112	1.0682	1.02006	1.15346	1.17452	0.933801	0.879639	1.04313	1.08726
M0ZLR0	Uncharacterized protein	2.68456	1	1	1	447	50	8.46	0.680976	0.646829	0.679024	1.2039	1.16683	1.11415	1.1961	1.16098	0.908293	0.668943	1.16163	1.08846
M0ZQW2	Uncharacterized protein	16.4366	11	14	7	797	89.2	5.71	0.95284	0.819936	0.902465	1.14577	1.26045	1.12433	1.194	1.3194	0.997856	0.891747	1.17685	1.17042
M1B088	Uncharacterized protein	4.29253	3	4	1	629	68.6	8.34	0.70203	0.77952	0.871771	0.909594	1.00185	0.850554	1.08672	1.16421	0.858856	0.78444	0.920664	1.03659
M1BN59	Uncharacterized protein	25.2174	2	3	2	115	13.7	8.41	0.826844	1.68135	1.46209	1.24385	0.880123	0.73668	0.719262	0.741803	0.954918	1.32343	0.953552	0.805328
G1CC30	Cytochrome b6-f complex subunit 4	4.375	1	2	1	160	17.4	7.18	0.95383	1.32319	1.32844	0.977964	1.13641	0.926548	0.954879	0.913956	0.977964	1.20182	1.01364	0.948933
M1CQG4	V-type proton ATPase subunit	13.9601	4	4	4	351	40.7	5.01	1.24364	0.866928	0.945205	1.0274	0.965753	0.97456	0.938356	0.910959	0.911937	1.01859	0.989237	0.920417
M1B8R8	Uncharacterized protein	17.5115	4	4	0	217	24.3	5.74	0.99516	0.967086	1.06292	0.921588	1.01258	0.952565	0.950629	0.915779	0.902227	1.00839	0.962246	0.922878
M1B839	Uncharacterized protein	3.96825	1	3	1	252	27.6	8.27	1.00188	1	0.993409	0.909605	0.911488	0.922787	0.905838	0.893597	0.877589	0.998431	0.914626	0.892341
M1CJ92	Uncharacterized protein	23.4513	4	4	4	226	25.6	8.4	0.886194	0.969216	0.974813	0.915112	0.972015	0.893657	0.942164	0.905784	0.869403	0.943408	0.926928	0.905784
M1AP57	Uncharacterized protein	4.16667	2	3	2	480	53.2	5.9	1.05639	0.934542	0.98288	1.03223	1.0423	1.05035	1.01108	1.02316	0.93857	0.991272	1.04162	0.990937
M1CYK9	Uncharacterized protein	2.62097	1	1	1	496	55.4	8.05	0.749	0.627	0.57	1.165	1.529	1.208	1.172	1.049	0.932	0.648667	1.30067	1.051
M0ZX11	Uncharacterized protein	10.101	1	1	1	99	12.2	7.49	1.00442	1.17901	1.31271	1.0674	1.03757	0.956906	1.27072	1.19116	1.02983	1.16538	1.02063	1.1639
M1D312	RNA cytidine acetyltransferase	1.54278	1	1	1	713	79.9	6.28	1.09072	1.01708	1.07364	1.07257	1.04376	1.09072	1.13234	1.15688	0.994664	1.06048	1.06901	1.09463
M1D3S3	Coatomer subunit epsilon	8.24742	2	2	2	291	32.1	5.15	0.827122	1.01863	1.06832	1.01656	1.11698	1.00932	1.20704	1.12422	0.964803	0.97136	1.04762	1.09869
M1A2W5	Translocase of chloroplast	27.907	7	8	6	301	33.2	9.64	0.879576	0.927746	0.971098	0.955684	0.94316	0.998073	1.00385	1.05491	0.897881	0.92614	0.965639	0.985549
M1CLZ5	Uncharacterized protein	5.76541	3	3	3	503	57.4	8.69	0.855397	0.792261	0.878819	1.17923	1.222	1.05193	1.13849	1.11609	0.949084	0.842159	1.15105	1.06789
M1CR33	Uncharacterized protein	1.5873	2	2	2	1449	161.7	5.74	1.02572	0.969136	1.04733	0.981481	1.06276	0.995885	1.07819	1.16872	0.958848	1.01406	1.01337	1.06859
M1AT64	Uncharacterized protein	20.0201	16	21	16	994	107.8	5.02	0.810496	0.888241	0.867833	0.987366	1.06122	1.04568	1.0379	1.11273	0.905734	0.855523	1.03142	1.01879
M1CLC1	Eukaryotic translation initiation factor 3 subunit F	18.2456	5	5	4	285	31.3	4.96	0.901077	0.888345	0.858962	0.997062	1.00686	1.07248	1.01273	1.14496	0.912831	0.882795	1.02547	1.02351
M1D6F8	Uncharacterized protein	3.53982	1	1	1	226	25.5	5.21	0.789474	0.849624	0.976504	1.02726	0.81297	0.941729	1.00094	1.12406	0.87594	0.871867	0.927318	1.00031
M1BPE5	40S ribosomal protein S24	24.812	3	4	3	133	15.4	10.62	1.1794	0.830565	0.902547	1.0897	1.03212	1.06202	1.44518	1.50055	1.03212	0.970838	1.06128	1.32595
M1D5L8	Uncharacterized protein	4.96454	1	1	1	141	15.9	6.38	0.853464	0.994671	0.945826	0.874778	0.900533	0.900533	0.860568	0.722025	0.828597	0.93132	0.891948	0.80373
M1A1S2	Glutathione peroxidase	31.1765	5	6	5	170	19.2	5.43	0.922701	1.05675	0.976517	0.986301	1.0274	1.00881	0.991194	0.903131	0.912916	0.985323	1.0075	0.935747
M1B150	Uncharacterized protein	64.7799	24	51	0	477	51.8	5.99	1.21101	1.2263	1.19776	0.831804	1.03466	0.925586	0.832824	0.982671	0.95107	1.21169	0.930683	0.922188
M1BKB4	Uncharacterized protein	3.08571	2	3	2	875	92.5	6.01	0.962413	0.963403	1.00791	1.02671	1.01682	1.01286	0.978239	1.00099	0.922849	0.97791	1.01879	0.967359
M1C800	Uncharacterized protein	11.6788	4	4	4	411	46	5.31	1.06187	0.929006	1.00609	0.978702	1.07201	1.07404	1.02434	1.04868	0.946247	0.998986	1.04158	1.00642
M1AQG0	Uncharacterized protein	34.7032	6	7	1	219	24.6	5.87	1.08797	0.794742	0.965622	1.02528	1.08696	0.939333	1.20121	1.06572	0.943377	0.949444	1.01719	1.0701
M1ABE1	Uncharacterized protein	9.38967	2	3	2	213	24.5	8.68	1.05195	0.816184	0.899101	1.17582	1.03596	0.99001	1.03197	1.05794	0.932068	0.922411	1.06727	1.00733
M1B1N3	Uncharacterized protein	38.8998	14	23	14	509	55.2	7.3	0.830134	0.839731	0.851248	1.10077	1.03647	1.05854	0.959693	1.02399	0.895393	0.840371	1.06526	0.959693
M1D269	Uncharacterized protein	1.63205	1	1	1	674	73	8.9	0.969789	0.898288	1.0574	0.949648	1.09366	1.05337	1.01309	1.09466	0.939577	0.975159	1.03223	1.01578
M1BMC5	Uncharacterized protein	7.69231	1	2	1	156	17.1	9.39	1.40389	1.14687	1.14687	0.921166	0.991361	0.866091	1.13067	1.18467	1.00756	1.23254	0.926206	1.10763
K7VT28	60S ribosomal protein L27	22.2222	3	4	1	135	15.5	10.32	0.894059	0.930693	1.01386	1.01485	0.971287	1.01584	1.0505	1.08614	0.923762	0.946205	1.00066	1.02013
M1BGT4	Uncharacterized protein	42.3977	11	17	1	342	36.3	8.84	1.06122	0.791059	0.868805	1.09038	0.879495	1.06511	0.988338	1.06706	0.906706	0.907029	1.01166	0.987366
M1D1H4	Uncharacterized protein	25.7042	5	7	5	284	31.7	6.8	0.756173	0.987654	0.936214	1.1893	1.13374	1.1142	1.05144	1.15947	0.959877	0.893347	1.14575	1.05693
M1CGV3	Uncharacterized protein	29.2115	13	14	13	558	60.1	6.67	0.938431	0.821251	0.914598	1.01887	1.05958	1.02383	1.10129	1.12612	0.926514	0.891427	1.03409	1.05131
M1CIA9	Malic enzyme	22.1875	10	17	6	640	70.1	6.32	0.880698	0.808923	0.85645	1.03977	1.09699	0.984481	1.01261	1.11445	0.904947	0.848691	1.04041	1.01067
M1BUC2	Uncharacterized protein	4.6875	2	2	2	448	49.6	9.64	0.585487	0.609344	0.654076	1.25944	1.39066	1.19682	1.13618	1.17992	0.927435	0.616302	1.28231	1.08118
M1AYQ6	Uncharacterized protein	26.747	8	17	8	415	43.3	6.16	0.970072	0.821465	0.897833	1.16099	1.1001	1	1.14654	1.25903	0.962848	0.896457	1.08703	1.12281
M1BB03	Uncharacterized protein	3.35052	1	1	1	388	42.8	8.72	1.40241	1.40443	1.334	0.628773	0.84507	0.879276	0.875252	0.750503	0.939638	1.38028	0.784373	0.855131
M0ZWQ6	Uncharacterized protein	7.12946	3	3	3	533	59.3	6.09	1.04568	1.19861	1.16584	0.938431	0.925521	0.917577	0.915591	0.89573	0.927507	1.13671	0.927176	0.912943
M1CVW1	Uncharacterized protein	1.1274	1	2	1	887	101.1	8.22	1.14326	1.02884	1.48093	0.930233	0.682791	0.695814	0.617674	0.854884	0.868837	1.21767	0.769612	0.780465
P37225	NAD-dependent malic enzyme 59 kDa isoform, mitochondrial	13.8103	7	8	1	601	66.2	6.34	1.16614	1.42271	1.29443	0.997897	0.832808	0.859096	0.928496	1.03049	0.982124	1.29443	0.8966	0.980372
M1CLN2	Uncharacterized protein	9.26573	5	5	5	572	65.6	5.82	1.1868	0.962437	1.06802	0.879188	0.948223	1.14822	1.00812	1.00305	0.948223	1.07242	0.991878	0.986464
M1B991	U2 snRNP auxiliary factor large subunit	8.68167	2	2	1	311	33.5	4.88	0.892393	0.805195	0.961967	0.892393	1.00835	0.988868	0.938776	0.92115	0.866419	0.886518	0.963203	0.908782
M1CWD8	Uncharacterized protein	11.3546	11	14	5	1004	109	5.34	1.07992	0.942058	0.988012	0.981019	0.997003	1.03297	1.02997	1.00599	0.933067	1.00333	1.00366	0.989677
M1D3Q1	Uncharacterized protein	43.1095	28	53	12	849	93.5	5.33	1.01615	0.964682	1.00303	1.03027	1.01514	1.03128	1.01917	1.06761	0.942482	0.994618	1.02556	1.00975
M0ZHI0	Uncharacterized protein	9.375	4	5	4	448	48.8	6.58	0.776447	0.94012	0.996008	1.04591	1.15768	1.00798	1.01896	1.10379	0.932136	0.904192	1.07053	1.0183
M1BEQ3	Uncharacterized protein	38.5714	6	12	6	210	22.9	10.46	0.735812	0.864971	0.863992	1.16438	1.0773	1.01076	1.06067	1.09198	0.913894	0.821592	1.08415	1.02218
M1D078	Uncharacterized protein	1.44144	1	1	1	555	63.6	7.42	0.88745	0.786853	1.13147	0.904382	1.12351	0.856574	1.17928	1.16135	0.930279	0.935259	0.961487	1.09031
M1CAV1	Uncharacterized protein	31.5508	6	12	3	187	20.8	10.76	0.92145	0.903323	0.956697	1.01712	1.05942	1.02518	1.04532	1.20242	0.940584	0.927157	1.0339	1.06277
M1ALR2	Uncharacterized protein	12.3077	1	1	1	65	7.3	9.72	0.877976	1.3502	1.20635	1.03472	0.949405	0.85119	0.814484	0.90873	0.927579	1.14484	0.945106	0.883598
M0ZGT0	Uncharacterized protein	6.83371	2	2	2	439	48	6.79	1.12227	1.10917	1.20852	1.17686	1.06769	1.14192	1.05568	1.0131	1.02074	1.14665	1.12882	1.02984
M1CRL2	Uncharacterized protein	6.50759	3	3	3	461	52.3	5.94	1.05854	1.00488	1.07902	0.955122	0.914146	0.890732	1.02927	0.913171	0.912195	1.04748	0.92	0.951545
M1C2P2	Uncharacterized protein	21.0784	6	9	6	408	44.9	5.64	0.861165	1.16699	1.07379	1.08932	0.899029	0.896117	0.901942	0.912621	0.907767	1.03398	0.961489	0.907443
M1CYK7	Uncharacterized protein	26.2948	5	8	5	251	27.2	6.52	0.961614	0.964567	1.05413	1.02362	0.930118	0.981299	1.01772	0.989173	0.920276	0.993438	0.978346	0.975722
Q9SWG9	Inorganic phosphate transporter	4.44444	3	3	3	540	59.1	8.56	1.42203	1.02632	1.06628	0.70078	0.854776	0.884016	0.892788	0.989279	0.911306	1.17154	0.81319	0.931124
M0ZMM2	Uncharacterized protein	30.2181	8	10	3	321	35.9	5.35	0.61996	1.14718	1.14919	1.09073	1.17137	0.949597	0.981855	1.02823	0.94254	0.97211	1.07056	0.984207
M1A2V3	Uncharacterized protein	34.1232	5	10	5	211	23.1	6.38	0.687685	0.739901	0.799015	1.29458	1.13399	1.08079	1.18621	1.00887	0.921182	0.7422	1.16979	1.03875
M1AE64	Proteasome subunit beta	50.2041	8	13	8	245	27.6	7.58	0.99496	0.948589	0.969758	1.04133	1.02016	1.0756	1.05544	1.03427	0.94254	0.971102	1.0457	1.01075
M0ZMX8	Uncharacterized protein	8.91473	2	2	2	258	27.9	4.96	0.882353	0.898482	1.00854	0.981973	0.880455	0.873814	1.08539	0.987666	0.887097	0.929791	0.912081	0.986717
Q2XTB5	LYTB-like protein-like	25.5411	10	13	1	462	51.8	6.09	0.854418	0.864458	0.895582	1.19578	1.07731	1.07028	1.05522	1.08735	0.938755	0.871486	1.11446	1.02711
M1BDU4	Uncharacterized protein	6.17978	2	2	2	356	39.3	8.87	1.25687	0.984144	1.10888	1.00529	0.990486	0.995772	1.08245	1.15856	0.988372	1.11663	0.997181	1.07646
M1A989	Ribosomal protein	43.4018	14	25	14	341	37.3	9.16	0.747783	0.88867	0.838424	1.13498	1.05813	1.10837	1.06502	1.08867	0.921182	0.824959	1.10049	1.02496
M1E033	Uncharacterized protein	1.8622	1	1	1	537	61.4	9.72	0.863289	0.918738	0.932122	0.978967	0.905354	1.01052	0.994264	1.06405	0.893881	0.904716	0.964946	0.984066
Q38M48	Nuclear RNA binding protein-like	26.4463	10	21	6	363	38.8	8.1	0.802803	0.788789	0.845846	1.06907	1.1041	1.16416	1.17117	1.12613	0.935936	0.812479	1.11245	1.07774
M0ZN76	UMP-CMP kinase	8.13397	2	2	2	209	23	5.73	0.893574	0.798193	0.923695	1.05522	1.08936	1.05924	1.13153	1.1506	0.938755	0.871821	1.06794	1.07363
M1D4M5	Uncharacterized protein	3.93423	4	5	4	1703	182.5	9.47	0.999039	0.909702	0.960615	0.939481	0.941402	0.861671	0.992315	1.10375	0.898175	0.956452	0.914185	0.998079
M1CP75	Uncharacterized protein	52.9557	19	37	8	406	44.9	10.33	0.903808	0.852705	0.876754	1.10321	1.02505	1.03206	1.11323	1.17535	0.936874	0.877756	1.05344	1.07515
M1BQB3	Uncharacterized protein	3.2967	1	1	1	182	19.7	8.88	0.96875	0.7125	0.8375	0.867857	0.864286	0.888393	0.888393	1.06518	0.834821	0.839583	0.873512	0.929464
M1A0N1	Uncharacterized protein	29.2683	7	11	7	246	28.2	6.83	0.747899	0.681606	0.720822	1.08497	1.02614	0.934641	1.14379	1.12512	0.873016	0.716776	1.01525	1.04731
M1BJX5	Uncharacterized protein	10.219	3	3	3	274	30.1	8.95	0.827236	0.727642	0.833333	1.22256	1.15142	1.02947	1.19004	1.23069	0.950203	0.79607	1.13449	1.12364
M0ZUC1	Uncharacterized protein	9.46746	2	2	2	169	19.1	7.14	0.781496	0.746063	0.874016	1.04035	1.10039	0.989173	1.15453	1.23622	0.920276	0.800525	1.04331	1.10367
M1D6N3	Uncharacterized protein	10.3448	3	4	2	261	27.2	6.06	1.12451	1.47431	1.45059	0.892292	0.755929	0.73419	0.781621	0.743083	0.924901	1.3498	0.794137	0.816535
M1B891	Uncharacterized protein	2.11268	1	1	1	426	47.4	5.62	1.6017	1.13419	1.35037	0.833866	0.940362	0.890309	1.06922	0.830671	0.996805	1.36209	0.888179	0.965566
M1AWS8	Glucose-6-phosphate 1-epimerase	2.64026	1	1	1	303	34.1	5.87	1.01209	0.943256	1.00837	0.883721	0.972093	0.888372	0.892093	0.830698	0.870698	0.987907	0.914729	0.864496
M1BHQ9	Uncharacterized protein	5.82011	2	2	2	378	42.1	6.54	1.11133	1.21264	1.20762	0.790371	0.964895	0.902708	0.962889	0.937813	0.938816	1.1772	0.885991	0.946506
M0ZZ00	Peptidylprolyl isomerase	45.6853	7	8	7	197	22.4	9.01	0.919598	1.08342	1.09648	1.08543	1.03417	0.988945	0.936683	0.964824	0.940704	1.03317	1.03618	0.947404
M1BLI7	Uncharacterized protein	2.5974	1	1	1	385	42.4	8.19	1.20803	1.13622	1.1415	1.09081	0.95037	0.957761	1.00422	1.08237	0.988384	1.16191	0.999648	1.02499
M1C5P2	Uncharacterized protein	31.1436	9	11	9	411	47.2	5.44	0.949861	0.860724	0.86351	0.970288	0.950789	0.88208	0.985144	0.953575	0.869081	0.891365	0.934386	0.935933
M1BA40	Uncharacterized protein	8.15308	5	6	3	601	66.7	8.27	1.08325	0.887706	0.923524	0.913843	0.939981	0.958374	1.0668	1	0.906099	0.964827	0.937399	0.990965
M1CRH4	Uncharacterized protein	9.21659	2	2	1	217	24.1	5.69	1.13732	0.944444	1.10063	1	1.02411	1.0608	1.14885	1.08491	0.981132	1.0608	1.0283	1.07163
M0ZLE5	Uncharacterized protein	2.11982	2	2	2	1085	123.3	7.43	1.00099	0.940828	0.916174	0.927022	1.09566	0.974359	1.0572	1.02761	0.923077	0.952663	0.999014	1.00263
M1D593	Uncharacterized protein	18.6224	6	11	3	392	41.8	8.66	0.996914	0.906379	1.02058	0.988683	1.10288	1.03395	1.18416	1.09259	0.962963	0.974623	1.04184	1.0799
M1CGF6	Uncharacterized protein	18.8991	9	14	9	545	59.2	6.35	0.960159	0.86753	0.947211	1.00598	1.06275	1.03187	1.08964	1.06375	0.932271	0.924967	1.03353	1.02855
M1C3U7	Uncharacterized protein	18.9041	7	7	7	365	41.7	7.59	0.835404	1.01553	1.0207	1.12526	1.09731	1.07971	1.10145	1.10663	0.968944	0.957212	1.10076	1.05901
M1ANL0	Uncharacterized protein	4.13043	2	7	2	460	51.8	9.79	1.08333	0.973896	0.940763	0.932731	1.03012	0.977912	1.07129	1.08936	0.939759	0.999331	0.980254	1.03347
M1BJV6	Eukaryotic translation initiation factor 3 subunit C	24.8373	21	26	14	922	104.3	5.36	0.957256	0.917495	0.928429	1.01491	1.01292	1.0328	1.05368	1.09245	0.930417	0.934394	1.02021	1.02551
M0ZZQ4	Uncharacterized protein	1.35747	1	1	1	663	74.1	6.68	0.936954	0.86033	0.990301	0.847721	1.11639	0.892338	1.06596	1.08147	0.907856	0.929195	0.95215	1.01843
M1BT92	Uncharacterized protein	19.3421	11	14	11	760	84.6	8.4	0.816846	0.80999	0.871694	1.08325	1.02253	1.0382	1.12439	1.11166	0.916748	0.832844	1.04799	1.05093
G1CCC6	30S ribosomal protein S11, chloroplastic	33.3333	4	9	4	138	14.9	12.28	0.770688	0.891326	0.831505	1.08973	1.10568	1.11964	1.05882	1.16849	0.9332	0.831173	1.10502	1.05351
M0ZM12	Uncharacterized protein	1.56658	1	1	1	766	88.4	9.33	1.01644	0.962282	0.917795	1.02805	0.809478	1.00387	0.876209	1.1528	0.905222	0.965506	0.947131	0.978079
M1B318	Uncharacterized protein	5.10204	1	1	1	294	34.2	8.94	0.88736	0.561479	0.872743	0.83319	0.805675	0.786758	1.01978	1.02837	0.804815	0.773861	0.808541	0.950989
M1A8V7	Glycerol-3-phosphate dehydrogenase [NAD(+)]	2.15517	1	1	1	464	51.6	6.7	0.779678	0.869215	0.985915	1.03622	1.08451	1.05433	1.00704	1.30181	0.94165	0.87827	1.05835	1.0835
M1AF51	Uncharacterized protein	3.0969	3	3	3	1001	113.7	5.86	0.983158	1.19474	1.14105	1.12737	1.08842	1.03263	0.985263	0.987368	0.986316	1.10632	1.08281	0.986316
M1B4S3	Uncharacterized protein	24.1935	1	2	1	62	7.4	8.84	0.744644	0.85347	0.906598	0.929734	0.798629	0.849186	0.877464	0.806341	0.802913	0.834904	0.859183	0.828906
M1BLI6	Uncharacterized protein	22.6714	12	14	12	569	62.5	8.75	1.24105	0.971579	1.04947	0.988421	0.932632	1.35158	0.995789	1.00947	0.986316	1.08737	1.09088	0.997193
M0ZPY1	Uncharacterized protein	2.02312	1	1	1	692	76.5	8.21	1.01371	0.974535	0.976494	0.996082	0.910872	1.05093	0.971596	0.980411	0.917728	0.988247	0.985961	0.956579
M1ARJ5	Uncharacterized protein	48.3376	17	29	6	391	43.2	10.45	0.837349	0.966867	1.01807	1.01004	1.05221	1.05823	1.09739	1.05823	0.940763	0.940763	1.04016	1.03213
M1B8U3	Uncharacterized protein	1.92926	1	1	1	622	70	7.28	1.30162	1.08817	1.10441	1.13689	1.22274	1.19838	1.23202	1.2297	1.08701	1.16473	1.186	1.18291
M1A7C7	Uncharacterized protein	3.45528	2	2	1	492	50.9	9.44	1.05771	0.892537	0.827861	1.03781	0.944279	1.15522	1.00896	1.09453	0.932338	0.926036	1.04577	1.01194
M1D6Y5	Uncharacterized protein	7.07965	1	1	1	226	23.9	6.79	0.826652	0.76598	0.722644	1.40737	1.3922	1.24919	1.23835	1.21668	1.01517	0.771759	1.34958	1.15674
M1AM10	Uncharacterized protein	8.57143	3	3	3	560	58.8	7.4	0.898121	0.811078	0.89911	1.08012	1.04253	1.06034	1.04847	1.12562	0.926805	0.869436	1.061	1.03363
M0ZY84	Uncharacterized protein	22.0238	4	5	4	168	18.8	10.18	0.821606	0.827552	0.878097	1.11298	1.07929	0.962339	1.15064	1.14965	0.928642	0.842418	1.05154	1.07631
M1AT26	Uncharacterized protein	8.88383	3	3	2	439	49.2	8.94	1.21927	0.954596	1.05537	0.998893	1.10631	1.1196	1.27243	1.30897	1.03765	1.07641	1.07494	1.20635
M1D3N5	Uncharacterized protein	8.25688	4	4	4	436	48	8.21	0.809621	0.93654	0.979529	1.11771	1.03582	1.06141	1.1044	1.2303	0.959058	0.908564	1.07165	1.09792
M0ZUF2	Uncharacterized protein	7.1066	1	1	1	197	21.5	6.04	0.959913	0.799567	0.981582	1.30769	0.972914	1.19393	1.13651	1.46587	1.01517	0.913687	1.15818	1.20585
M0ZIZ1	Uncharacterized protein	2.45232	1	1	1	367	40.9	6.47	1.03512	1.08976	1.17561	0.881951	1.05268	0.977561	0.854634	0.77561	0.915122	1.10016	0.970732	0.848455
M1CVA5	Potassium transporter	1.46699	1	1	1	818	90.7	8.28	1.23364	1.11942	1.14123	1	1.01246	0.885774	0.982347	1.03531	0.974039	1.16476	0.966078	0.997231
M1A0A0	Uncharacterized protein	3.03907	2	2	2	691	77.7	9.33	0.996	1.007	1.061	0.968	1.13	0.903	0.962	1.034	0.938	1.02133	1.00033	0.978
M1BQG8	Uncharacterized protein	35.7595	9	16	5	316	34.2	5.71	0.944334	0.902584	0.947316	0.965209	1.04274	1.02584	1.11233	1.06759	0.932406	0.931412	1.01127	1.03744
M1BHT4	Uncharacterized protein	14.9635	3	4	3	274	29.5	6.05	1.06646	1.03797	1.13397	0.918776	1.06329	1.05063	1.1519	1.13608	0.989451	1.07947	1.0109	1.09248
M0ZJH7	Uncharacterized protein	4.18251	1	1	1	263	28.5	7.27	1.13866	0.785425	1.01215	1.06073	1.08907	1.0253	0.95749	1.10324	0.949393	0.978745	1.05837	1.00337
M1CCJ1	Uncharacterized protein	6.62768	4	5	4	513	58.4	5.38	0.927579	0.894841	0.883929	1.03968	1.05456	1.10119	1.00397	1.08433	0.930556	0.902116	1.06515	1.00628
M1BJL8	Uncharacterized protein	1.59212	2	2	2	1319	144.2	8.79	1.06707	0.940941	0.97998	1.01602	0.997998	0.955956	1.01502	1.0961	0.938939	0.995996	0.98999	1.01668
M1CVT0	UBX domain-containing protein	4.54545	2	2	2	462	51.8	4.87	1.20204	0.766327	0.821429	0.978571	1.11735	1.08776	1.1051	1.16939	0.957143	0.929932	1.06122	1.07721
M1A6K9	Uncharacterized protein	9.80392	2	2	2	153	17.3	9.03	0.731049	0.873313	0.816199	1.30426	1.28141	1.13396	1.05296	1.21703	0.974039	0.806854	1.23988	1.08134
Q3HRZ3	Uncharacterized protein	55.3846	7	11	7	130	14.8	9.89	0.914401	0.908359	1.01611	1.01208	1.0574	0.993958	1.02719	1.19637	0.944612	0.946291	1.02115	1.05606
M1CPC7	Uncharacterized protein	10.4167	4	5	3	480	51.4	5.71	0.899898	0.838611	0.921348	1.15832	1.05209	1.01328	1.15935	1.21348	0.958121	0.886619	1.07457	1.11032
M1A2G7	Uncharacterized protein	24.1935	3	3	3	124	14	10.04	0.854599	0.978239	0.914936	1.04946	0.979228	0.949555	1.01484	1.22156	0.927794	0.915925	0.992746	1.05473
M1B7B8	Uncharacterized protein	7.17949	1	1	1	195	22.6	5.9	0.614679	0.59633	0.610601	1.2314	1.45056	1.18858	1.22324	1.32212	0.956167	0.607204	1.29018	1.16718
Q8H9C6	Pyruvate decarboxylase (Fragment)	6.08108	3	3	3	592	64.4	6.21	1.28963	1.18297	0.96184	0.638943	1.02838	1.02642	0.882583	0.855186	0.918787	1.14481	0.897913	0.885519
M1B452	Uncharacterized protein	9.8081	7	8	7	938	105.1	8.88	1.12488	1.05352	1.35183	0.872151	0.930624	0.897919	0.867195	0.882061	0.930624	1.17674	0.900231	0.893294
M1BU82	Uncharacterized protein	19.7984	16	18	14	1091	121.3	5.36	1.13944	1.05179	1.11255	0.880478	0.928287	0.926295	1.03187	0.955179	0.935259	1.10126	0.911687	0.974104
M1AQQ4	Aspartate aminotransferase	15.6733	6	7	3	453	49.7	9.26	1.33437	1.08411	1.14434	0.878505	1.00312	0.956386	1.00312	1.00519	0.975078	1.18761	0.946002	0.994462
M1CBL9	Uncharacterized protein	11.284	4	4	4	514	55	6.32	0.983463	1.07393	0.998054	1.00875	0.960117	0.941634	0.903696	0.945525	0.913424	1.01848	0.970169	0.920882
M0ZRQ4	Glycylpeptide N-tetradecanoyltransferase	12.963	5	6	5	432	49.6	7.58	1.07207	1.01001	1.11512	0.922923	0.998999	1.01101	0.964965	0.974975	0.93994	1.06573	0.977644	0.95996
M0ZGH8	Uncharacterized protein	1.86335	1	3	1	483	52.6	5.47	0.910749	0.927063	1.19386	0.870441	0.930902	0.889635	0.990403	0.983685	0.901152	1.01056	0.896993	0.958413
G1CCC8	30S ribosomal protein S8, chloroplastic	38.0597	5	8	5	134	15.8	11.28	0.971134	0.864948	0.895876	1.1299	1.13505	1.17423	1.07938	1.09175	0.968041	0.910653	1.14639	1.04639
M1C8L6	Uncharacterized protein	26.6839	7	9	2	386	40.7	4.77	0.863465	0.870998	0.956685	0.998117	0.934087	0.93597	0.974576	0.998117	0.884181	0.89705	0.956058	0.952291
M1BTT7	Ketol-acid reductoisomerase	22.9342	10	26	5	593	63.7	6.57	0.833162	0.816684	1.05458	1.04222	1.08239	1.34501	1.03708	1.12049	0.967044	0.901476	1.15654	1.04154
M1AIT8	Uncharacterized protein	7.16612	2	2	2	307	34.8	6.73	0.735019	0.858614	0.941011	1.03839	0.988764	0.942884	0.953184	1.02622	0.879213	0.844881	0.990012	0.952871
M1B403	Uncharacterized protein	33.0396	11	20	11	454	50.5	6.32	0.849901	0.897614	0.924453	1.04076	1.11233	1.04573	1.04175	1.09443	0.9334	0.890656	1.06627	1.02319
Q9LL85	Single-stranded DNA-binding protein WHY1, chloroplastic	38.3212	9	12	9	274	30.3	9.1	0.910296	0.939857	0.994903	1.09582	1.07238	1.05403	1.04485	1.12538	0.957187	0.948352	1.07407	1.04247
M0ZRJ1	Uncharacterized protein	45.098	6	16	6	153	17.1	10.39	0.741807	0.832175	0.795432	1.25521	1.10427	1.06951	1.07944	1.12016	0.932473	0.789805	1.143	1.04403
M1BFR3	Uncharacterized protein	73.5714	9	35	9	140	15	10.48	0.890981	0.867195	0.891972	1.07334	0.998018	1.0337	1.0892	1.13677	0.930624	0.883383	1.03502	1.0522
M1BMS5	Uncharacterized protein	4.68165	2	2	1	534	60.3	6.23	0.735654	1.7968	1.40546	0.748824	0.821261	0.810913	0.591722	0.613358	0.88429	1.31264	0.793666	0.696457
M0ZJP0	Uncharacterized protein	2.91667	1	1	1	240	27.8	7.14	0.95438	1.00274	1.08394	0.841241	0.880474	0.810219	0.882299	0.810219	0.857664	1.01369	0.843978	0.850061
Q3HVM3	Uncharacterized protein	14.7541	2	3	2	122	14	8.65	1.02604	1.04436	1.07329	0.901639	0.90839	0.972035	0.940212	0.870781	0.906461	1.04789	0.927355	0.905818
M1B9P5	Uncharacterized protein	9.1954	4	7	4	609	65.5	8.46	0.978852	1.15509	1.12588	1.03827	0.988922	0.95569	0.908359	0.97281	0.946626	1.08661	0.994293	0.942598
M1BZH1	Peptidyl-prolyl cis-trans isomerase	24.1379	3	4	3	145	15.1	9.52	0.825714	1.08857	0.94	1.0419	0.965714	0.98	0.845714	0.94	0.895238	0.951429	0.995873	0.893651
M1D1D1	Uncharacterized protein	8.26873	2	3	2	387	41.6	5.5	1.00535	1.00642	1.11123	1.10481	1.09519	1.17647	1.12727	1.0631	1.00535	1.041	1.12549	1.06524
M0ZS24	Uncharacterized protein	17.1053	6	7	4	380	43.2	8.31	1.21721	1.00717	1.10246	0.959016	1.04303	0.984631	0.941598	1.02869	0.963115	1.10895	0.99556	0.977801
M0ZXT5	Uncharacterized protein	15.5102	8	11	8	490	56.7	8.16	0.982897	0.959759	1.04427	1.02817	1.02616	0.981891	1.07948	1.01107	0.945674	0.995641	1.01207	1.01207
M1C1T9	Uncharacterized protein	20.6186	3	5	3	194	21	5.07	0.949537	1.10299	1.07621	1.37178	0.970134	0.956746	0.832132	1.07209	0.968074	1.04291	1.09955	0.957432
M1B907	Uncharacterized protein	6.95652	2	2	2	230	25.8	8.18	1.16614	0.944619	1.08255	0.941484	1.1233	1.09822	1.01149	1.09822	0.982236	1.06444	1.05434	1.03065
M1CZM1	Proliferating cell nuclear antigen	15.1515	3	4	3	264	29.2	4.79	0.883858	0.906496	0.950787	1.12303	1.04626	0.904528	1.05709	1.04528	0.925197	0.913714	1.02461	1.00919
M0ZND0	Uncharacterized protein	45.1128	9	24	9	266	29.4	9.91	0.827038	0.859841	0.836978	1.19682	1.0825	1.0825	1.06163	1.05865	0.934394	0.841286	1.12061	1.01822
M1BCQ9	Uncharacterized protein	39.3657	16	26	16	536	58.5	6.98	0.926039	0.911854	0.929078	1.0618	1.11348	1.09625	1.0385	1.10233	0.952381	0.922324	1.09051	1.03107
M1AMN3	Uncharacterized protein	5.22088	1	1	1	249	27.6	9.14	0.980473	0.995889	1.01644	1.02569	0.99075	1.06269	1.09661	1.14286	0.966084	0.997602	1.02638	1.06852
M1BEJ8	Uncharacterized protein	8.96552	4	4	4	435	47.3	8.56	0.978641	0.838835	0.95534	0.903883	1.05146	0.963107	1.01456	1.09029	0.912621	0.924272	0.972816	1.00583
M1AGY0	Uncharacterized protein	51.1278	6	13	6	133	15.6	10.65	0.97505	0.850299	0.87525	1.02295	1.06088	1.06287	1.06986	1.12575	0.938124	0.9002	1.0489	1.04458
M1BRF8	Uncharacterized protein	58.6777	15	39	6	242	28	9.95	0.885128	0.898462	1.11897	1.05949	1	1.21026	0.951795	1.16821	0.964103	0.967521	1.08991	1.02803
M1B547	Uncharacterized protein	51.3369	9	12	9	187	19.7	8.32	0.880698	0.870999	0.844811	1.04365	1.00679	1.00582	1.02425	1.11057	0.911736	0.865503	1.01875	1.01552
M1B8D0	Uncharacterized protein	17.192	6	12	1	349	39.6	5.76	0.97862	0.780369	0.852284	0.931973	1.03984	1.01944	1.08552	1.11759	0.913508	0.870424	0.997085	1.03887
P37822	Phospho-2-dehydro-3-deoxyheptonate aldolase 2, chloroplastic	26.8102	11	16	7	511	56.9	7.61	0.750485	0.883495	0.831068	1.0699	1.03689	1.08932	1.00485	1.13107	0.912621	0.821683	1.06537	1.01618
M1BY86	Uncharacterized protein	4.33437	1	1	1	323	36	7.75	0.457478	0.532747	0.703812	1.14565	1.35484	0.943304	1.39394	1.32551	0.918866	0.564679	1.14793	1.21277
M1D260	FK506-binding protein	9.07216	3	3	3	485	53.6	5.36	0.831976	0.710794	0.725051	1.14969	1.03768	1.10081	1.25967	1.41242	0.95723	0.75594	1.09606	1.20978
M0ZKB0	Uncharacterized protein	2.5641	1	1	1	273	31	9.22	0.89536	1.01086	0.78381	1.1767	1.31688	1.17868	0.899309	0.682132	0.928924	0.896677	1.22409	0.836788
M1CCJ9	Peroxidase	31.4763	10	11	7	359	39.7	7.66	1.67947	1.23559	1.30131	0.841254	0.723964	0.715875	0.853387	0.81092	0.951466	1.40546	0.760364	0.871925
M1CCQ2	6-phosphogluconate dehydrogenase, decarboxylating	35.8763	15	28	8	485	53.4	6.38	1.18781	1.09735	1.17797	0.869223	0.858407	0.884956	0.957719	0.87414	0.92527	1.15438	0.870862	0.919043
M1BL76	Uncharacterized protein	8.03674	6	9	4	871	96.3	4.7	1.04564	1.00811	1.22312	0.950304	0.96856	0.965517	1.09838	0.929006	0.954361	1.09229	0.96146	0.993915
M1A5U5	Uncharacterized protein	20	1	1	1	50	5.4	9.42	0.792157	0.953922	0.843137	1.09706	0.971569	1.30882	0.957843	0.955882	0.922549	0.863072	1.12582	0.945425
M1C9V9	Uncharacterized protein	32.8421	13	15	13	475	51.4	6.48	0.864945	1.02483	0.991063	1.09434	1.06653	0.988083	0.975174	0.991063	0.934459	0.960278	1.04965	0.966898
M0ZHT9	Uncharacterized protein	61.4792	30	86	7	649	71.2	5.22	1.04591	0.958084	0.998004	0.99002	0.998004	1.04591	1.00599	0.998004	0.939122	1.00067	1.01131	0.981038
M1C2K6	Chromatin-remodeling complex ATPase	3.47744	4	4	4	1064	123.3	6.02	0.946102	0.86333	0.924928	0.950914	0.993263	1.01925	1.04331	0.977863	0.905679	0.911453	0.987809	0.975618
M1CY94	Uncharacterized protein	3.11891	2	2	2	513	56.6	9.36	1.09821	0.88763	1.04816	0.863078	0.875354	0.852691	0.946176	0.983947	0.888574	1.01133	0.863708	0.939566
M1CQX3	Uncharacterized protein	23.6842	10	17	10	494	54.2	6.58	0.873031	0.927165	0.973425	1.03937	1.0315	1.01673	1.02953	1.02559	0.926181	0.924541	1.0292	0.993766
M1BEB1	Uncharacterized protein	7.45698	3	3	3	523	59.2	5.53	0.947937	0.856582	0.843811	1.12279	1.04912	1.00786	1.03242	1.03733	0.924361	0.882777	1.05992	0.998035
M1AE45	Uncharacterized protein	5.08475	2	3	2	472	53	5.49	1.1288	0.991623	1.00628	1.13089	1.00524	1.0555	1.03979	1.12565	0.98534	1.04223	1.06387	1.05026
M1D622	Uncharacterized protein	33.6245	9	16	9	229	25.6	9.11	0.770793	0.808511	0.874275	1.17698	1.04545	0.930368	1.11315	1.04255	0.910058	0.817859	1.05093	1.02192
M1AZ80	Uncharacterized protein	1.65138	1	1	1	545	61.2	7.03	1.41863	1.15212	1.21934	1.20991	1.05425	1.24528	1.11085	1.27241	1.10967	1.26336	1.16981	1.16431
M1BQI2	Uncharacterized protein	46.5496	29	68	25	797	90.9	4.97	0.742714	0.891457	0.838191	1.13166	1.13568	1.0794	1.11658	1.16884	0.945729	0.824121	1.11558	1.07705
M1B3K8	Uncharacterized protein	2.00803	1	1	1	498	56.9	7.5	1.57843	1.25	1.49216	0.547059	0.832353	0.77451	0.822549	0.582353	0.923529	1.4402	0.717974	0.776144
M0ZKQ9	Uncharacterized protein	14.4068	4	5	4	354	37.1	6.9	1.03586	1.19323	1.13845	1.02092	0.945219	0.863546	0.926295	0.898406	0.938247	1.12251	0.943227	0.920983
M0ZKX2	Uncharacterized protein	27.451	12	16	12	510	57.4	8.75	1.45279	1.09036	1.13909	0.859898	0.935025	0.882234	0.885279	0.952284	0.956345	1.22741	0.892386	0.931303
M1BWK1	Uncharacterized protein	1.70358	1	1	1	587	65.5	8.63	0.918016	1.04352	1.00101	0.975709	1.04453	1.19838	0.983806	1.00101	0.953441	0.987517	1.07287	0.97942
M1AVI1	Uncharacterized protein	50.3106	32	74	2	805	89.4	5.24	1.10202	0.987879	1.05859	0.976768	1.00707	0.99899	1.00707	1.01111	0.951515	1.04949	0.994276	0.989899
M1CX89	Uncharacterized protein	3.77907	1	1	1	344	36.5	6.87	0.875486	0.863813	0.960117	1.02043	1.01848	1.00097	1.09825	0.973735	0.916342	0.899805	1.01329	0.996109
M1B5I2	Uncharacterized protein	50.4875	37	94	9	923	102.1	6.3	0.891542	0.965174	0.930348	1.0806	1.06269	1.02786	1.04478	1.00796	0.937313	0.929022	1.05705	0.996683
M1B5V8	Uncharacterized protein	11.6456	10	10	10	790	90.3	6.79	0.871771	0.758303	0.881919	0.919742	1.04059	0.95203	0.958487	0.973247	0.869004	0.837331	0.970787	0.933579
M1CSC7	Uncharacterized protein	4.46194	2	2	2	381	41.7	6.96	0.855778	0.701051	0.768863	1.17861	1.11461	1.03438	0.988539	1.00955	0.899713	0.775231	1.1092	0.965934
M1AWM1	Uncharacterized protein	3.2666	3	4	3	949	106.7	8.5	1.14083	0.81459	0.857143	0.975684	1.05876	1.18237	1.06788	1.08105	0.954407	0.937521	1.07227	1.03445
M1BBS0	Uncharacterized protein	7.1754	5	6	5	878	98.3	5.5	0.814709	0.834766	0.820439	0.980898	1.12225	0.952245	1.09265	1.03247	0.899713	0.823305	1.01847	1.00828
M1D4J7	Uncharacterized protein	32.6203	6	13	3	187	20.9	10.78	0.955313	0.943396	0.953327	0.976167	1.03078	0.982125	1.01291	1.14201	0.935452	0.950679	0.996359	1.03012
K7XKT4	60S ribosomal protein L1	48.6486	18	32	6	407	44.9	10.32	0.884347	0.822532	0.811565	1.09571	1.07079	1.05085	1.11964	1.17547	0.939182	0.839482	1.07245	1.0781
M1C5A4	Uncharacterized protein	41.6667	6	15	1	144	16.2	9.95	0.842544	0.817518	0.954119	1.1001	1.17518	0.936392	1.36913	1.24922	0.982273	0.871394	1.07056	1.20021
M1CIM1	Uncharacterized protein	3.26531	1	1	1	245	27.8	8.72	1.18629	0.92471	1.21332	0.878378	0.857143	0.823359	0.989382	0.870656	0.910232	1.10811	0.85296	0.923423
M1C2R6	Uncharacterized protein	2.04842	1	1	1	537	59.8	7.36	0.919202	0.940114	1.03992	1.17776	0.895437	0.880228	0.885932	0.869772	0.896388	0.966413	0.984474	0.88403
M0ZNZ5	Non-specific lipid-transfer protein	58.1818	6	13	4	110	11.1	8.63	0.784736	1.0137	0.919765	1.13894	1.03816	1.05479	0.933464	0.979452	0.922701	0.906067	1.0773	0.945205
M1D3V1	Uncharacterized protein	6.95187	1	1	1	187	22	5.96	0.966728	0.938078	0.926987	0.927911	0.988909	0.804991	0.849353	0.967652	0.871534	0.943931	0.90727	0.89618
M1CSF5	Uncharacterized protein	1.49031	1	1	1	671	72.3	6.13	0.854339	1.04339	1.10744	1.02996	1.05062	1.13533	1.04236	1.09401	0.974174	1.00172	1.07197	1.03685
M1CV08	Uncharacterized protein	2.45902	1	1	1	366	41.2	5.45	1.20701	0.875796	1.03291	1.05626	1.02866	1.11996	1.16667	1.12739	1.00106	1.03857	1.06829	1.09837
M1CKI9	Uncharacterized protein	26.898	11	22	11	461	50.3	7.64	0.868164	0.962891	0.981445	1.00879	1.00195	0.995117	0.984375	1.04199	0.920898	0.9375	1.00195	0.982422
M1C5E6	60S acidic ribosomal protein P0	38.125	8	22	8	320	33.9	5.24	0.93107	0.851852	0.932099	1.11934	1.07407	1.11831	1.17078	1.12037	0.970165	0.905007	1.10391	1.08711
M1CWL7	Eukaryotic translation initiation factor 3 subunit D	22.2222	9	12	9	576	65.4	5.62	1.01975	0.913721	0.980249	1.09771	1.02495	1.08004	1.1341	1.16528	0.980249	0.97124	1.06757	1.09321
Q2V986	Ubiquitin-conjugating protein-like	6.18557	1	1	1	194	21.4	5.11	1.08396	0.958019	1.25727	1.06243	0.942949	0.991389	1.24435	1.20775	1.01507	1.09975	0.998924	1.15572
M1CP73	Uncharacterized protein	6.92124	3	5	3	419	48	7.15	0.9818	0.814965	0.887765	1.03741	1.05865	1.03236	1.12133	1.22245	0.953488	0.894843	1.0428	1.09909
M1CVA7	Uncharacterized protein	3.84615	2	2	1	468	50.7	6.65	0.875585	0.685688	0.721235	0.988775	1.00094	1.01216	1.05613	1.13096	0.882133	0.760836	1.00062	1.02307
M1AB69	Uncharacterized protein	3.59477	1	1	1	306	35.6	8.06	1.33613	1.17437	1.23529	1.04622	0.990546	1.04832	0.880252	0.80042	0.991597	1.2486	1.02836	0.890756
M1BSW8	Uncharacterized protein	11.1538	2	2	2	260	28.7	6.14	1.04964	1.09204	1.0848	1.10134	1.05791	0.975181	1.06412	0.938987	0.976215	1.07549	1.04481	0.993106
M1C861	Uncharacterized protein	10	3	5	3	340	37.9	9.76	1.07571	0.944936	0.953786	1.00688	0.995084	1.01967	0.977384	0.93117	0.92822	0.991478	1.00721	0.945592
Q38JF9	GTP-binding nuclear protein	27.6018	5	5	5	221	25.2	6.71	0.986513	0.973988	0.957611	0.965318	0.965318	0.993256	0.944123	0.93738	0.909441	0.972704	0.974631	0.930315
M1B3U7	Uncharacterized protein	23.6162	6	6	3	271	29.2	6.79	1.08063	1.18486	1.25074	0.842675	0.853491	0.843658	0.884956	0.964602	0.92822	1.17207	0.846608	0.925926
Q2V9C2	DNA-binding protein-like	6.14657	3	3	2	423	46.7	6	1.11328	0.969727	1.19043	0.879883	0.902344	0.902344	0.912109	0.973633	0.921875	1.09115	0.894857	0.935872
M1D2R0	Beta-hexosaminidase	1.91304	1	1	1	575	64.2	6.02	1.09298	0.967742	1.09488	0.995256	0.797913	0.899431	0.796015	0.947818	0.895636	1.05187	0.897533	0.879823
M1BS90	Peptidylprolyl isomerase	23.8676	13	18	11	574	63.5	5.35	0.981262	1.00789	1.01479	1	0.945759	0.99211	0.994083	0.996055	0.930966	1.00131	0.97929	0.973702
M1BTR0	Uncharacterized protein	6.35359	2	2	2	362	42	8.81	1.10178	0.879447	0.964427	1.00395	0.968379	0.999012	1.01779	1.01482	0.932806	0.981884	0.990448	0.988472
M1AVG8	Uncharacterized protein	15.9593	7	22	3	589	62.4	5.48	0.771685	0.981057	1.0668	1.03789	1.0678	0.94317	1.1336	1.02692	0.941176	0.939847	1.01628	1.0339
A0A097H0Z4	Clone PI7195 apoptosis inhibitor 5-like protein mRNA	17.7305	4	4	4	282	31.9	5.44	1.06193	0.969543	1.06802	1.06091	0.93198	0.985787	1.04975	1.06497	0.958376	1.03316	0.992893	1.02437
M1C3G7	Uncharacterized protein	7.85855	4	7	4	509	54.6	5.82	1.10505	0.873737	0.953535	0.945455	1.07273	1.05455	1.07273	1.0697	0.953535	0.977441	1.02424	1.03199
M0ZW28	Uncharacterized protein	8.21256	2	3	2	207	22.4	10.45	1.04227	1.06907	0.917526	1.18041	1.01959	1.05361	0.958763	1.09485	0.973196	1.00962	1.08454	1.00893
Q8H9D4	26S proteasome AAA-ATPase subunit RPT4a	17.5879	6	12	5	398	44.7	8.18	1.10984	0.863212	1.08912	1.00933	1.00622	1.03938	1.15959	1.10777	0.978238	1.02073	1.01831	1.08187
M1A129	Acyl-coenzyme A oxidase	13.8554	8	10	8	664	74.3	7.94	1.01805	1.02207	1.05216	0.963892	1.01304	0.933801	1.00802	1.07322	0.946841	1.03076	0.970244	1.00936
M1BXT2	CTP synthase	2.1978	1	1	1	637	69.6	7.34	1.23101	0.725738	1.16667	0.842827	1.23207	1.17405	0.968354	1.21414	0.995781	1.04114	1.08298	1.05942
Q9AT02	Ubiquitin activating enzyme (Fragment)	31.0606	4	5	1	132	14.6	5.96	1.27292	1.01402	0.938511	0.857605	1.17368	1.0658	1.1726	1.274	1.01834	1.07515	1.03236	1.15498
M1ACS9	Uncharacterized protein	21.2815	7	10	7	437	48.3	5.17	0.897738	0.896755	0.883972	1.0413	0.980334	1.00885	1.02065	1.17306	0.92822	0.892822	1.01016	1.04064
M1BMA0	Uncharacterized protein	39.6648	4	7	2	179	20	5.16	1.58173	1.57157	1.40609	0.664975	0.730964	0.766497	0.82132	0.649746	0.959391	1.5198	0.720812	0.810152
Q93X18	Fatty acid hydroperoxide lyase	20.8333	8	17	1	480	54.1	6.81	0.814259	1.0666	0.994371	1.08537	1.04221	0.919325	0.905253	0.666041	0.886492	0.958412	1.01563	0.819262
M1D1A2	Uncharacterized protein	3.16832	1	1	1	505	54.7	5.63	1.00231	1.22775	1.10636	1.24277	1.13295	1.34335	1.41503	0.995376	1.09249	1.11214	1.23969	1.16763
M1AA91	Uncharacterized protein	7.89981	3	3	2	519	60	8.37	1.03516	1.26267	1.26991	0.98759	0.989659	0.983454	0.927611	0.907963	0.977249	1.18925	0.986901	0.937608
M1AUW5	Uncharacterized protein	22	4	6	4	300	32.2	5.15	1.06653	1.1955	1.22211	1.06755	0.922211	0.909928	0.9652	0.91914	0.967247	1.16138	0.966564	0.950529
M1C988	Uncharacterized protein	11.1693	5	8	5	573	64.4	6.74	1.0069	1	1.02465	1.08087	1.02564	0.972387	0.914201	0.905325	0.931953	1.01052	1.0263	0.91716
Q2XTC4	Glucose-6-phosphate 1-dehydrogenase	41.683	17	25	1	511	58.5	6.34	1.65765	1.1436	1.13528	0.744017	0.970864	0.843913	0.944849	0.98127	0.983351	1.31217	0.852931	0.969823
M1A9Z4	Uncharacterized protein	32.5737	20	39	13	746	80.2	6.68	1.23387	1.03831	1.07258	1.01512	0.928427	0.914315	0.908266	1.01714	0.952621	1.11492	0.952621	0.959341
M0ZVF7	Uncharacterized protein	6.45161	2	2	2	465	50.9	7.44	1.01389	1.07479	1.08547	1.02991	1.11966	1.15598	1.1047	1.08974	1.00962	1.05805	1.10185	1.06802
M1CFY2	Uncharacterized protein	10.4762	5	7	4	420	46.2	6.8	0.923002	0.922027	0.963938	0.968811	0.984405	0.998051	1.04971	1.01657	0.921053	0.936322	0.983756	0.995776
M1AH72	Uncharacterized protein	1.26103	1	1	1	793	88.7	6.39	0.800407	0.99389	1.23116	1.06008	1.10183	1.01426	0.954175	1.06415	0.962322	1.00849	1.05872	0.993551
M1ADL5	Protein RER1	5.10204	1	1	1	196	22.5	9.64	0.729583	0.833031	0.915608	0.923775	1.03085	0.91833	0.914701	0.950998	0.857532	0.826074	0.957653	0.907743
M1B1N1	Uncharacterized protein	19.6078	2	3	2	102	10.5	9.91	1.12512	0.756703	0.902681	1.04171	1.0139	1.03774	1.06356	1.05164	0.938431	0.928169	1.03112	1.01787
M1AYG3	Uncharacterized protein	27.8505	10	15	2	535	58.9	6.37	0.978131	0.806163	0.959245	1.04274	1.0507	0.944334	1.15209	1.0666	0.939364	0.914513	1.01259	1.05268
Q3HRY0	Uncharacterized protein	19.8718	9	10	9	468	50.5	8.29	1.03916	0.924699	1.01205	0.972892	0.995984	0.998996	1.05422	1.09337	0.948795	0.991968	0.98929	1.03213
M1CMP3	Uncharacterized protein	2.34009	2	2	1	641	69.9	6.16	0.795066	0.79222	0.88425	1.15085	1.07685	0.86148	0.985769	1.04364	0.896584	0.823846	1.02973	0.975332
M1BBX2	Uncharacterized protein	10.8511	4	4	2	470	54	5.45	0.974012	0.762994	0.803534	1.30457	1.15385	1.11746	1.1341	1.16424	0.982328	0.846847	1.19196	1.09356
M0ZTK1	Uncharacterized protein	22.0986	11	15	7	629	68.6	9.09	1.00207	0.853002	0.961698	1.15217	1.00518	1.04865	1.14596	1.206	0.978261	0.938923	1.06867	1.11008
M1ASA9	Carboxypeptidase	3.44086	1	1	1	465	52.2	6.48	1.18071	0.880342	1.15263	1.26618	1.45543	1.28816	1.3895	1.44322	1.15385	1.07123	1.33659	1.32886
M1D7N7	Uncharacterized protein	44.7205	5	12	4	161	15.6	8.1	0.769152	0.826353	0.765066	1.1716	1.05924	1.13585	1.2288	1.29213	0.965271	0.786857	1.12223	1.16207
A0A0B5EBW5	Betaine aldehyde dehydrogenase	20.9901	9	17	9	505	55.9	5.38	0.948104	1.04391	1.07285	0.992016	1.04092	1.04291	1.00499	0.891218	0.944112	1.02162	1.02528	0.946773
M1A3V0	Uncharacterized protein	13.0159	3	3	3	315	35.1	6.93	0.936458	1.23125	1.3	1.19375	0.957292	0.948958	0.916667	0.946875	0.985417	1.1559	1.03333	0.949653
M1C485	Superoxide dismutase [Cu-Zn]	19.3939	3	4	2	165	16.8	7.33	1.02823	1.09073	1.1875	1.02218	1.0121	0.851815	0.976815	0.956653	0.953629	1.10215	0.96203	0.962366
M1BMG8	Uncharacterized protein	4.88323	2	2	2	471	52.4	7.2	0.969262	0.949795	1.00307	1.11066	1.1373	1.08607	1.03586	0.983607	0.969262	0.974044	1.11134	0.996243
M0ZKM5	Uncharacterized protein	27.0833	10	15	3	480	54.1	7.09	1.05392	0.994914	0.975585	1.11699	1.06511	1.03459	0.981689	0.987792	0.96236	1.00814	1.07223	0.97728
M1CZC1	Uncharacterized protein	12.0975	19	28	19	2174	247	5.74	1.04522	1.04419	1.04008	1.00206	1.0555	1.05036	1.01644	1.05242	0.972251	1.04317	1.03597	1.0137
M1AHP3	Eukaryotic translation initiation factor 3 subunit A	17.0149	14	25	14	1005	116.8	9.07	0.869608	0.957843	0.987255	0.94902	1.05	0.997059	1.04804	1.01667	0.927451	0.938235	0.998693	0.997386
M1B9H1	Uncharacterized protein	17.7191	14	18	14	1061	116	5.48	1.0423	0.922457	0.977845	0.983887	1.04028	1.03021	1.02618	1.09567	0.952669	0.980866	1.01813	1.02484
M1AXW9	Uncharacterized protein	5.94595	1	2	1	185	18.7	5.38	0.758197	0.96209	0.989754	1.33811	1.00512	0.969262	1.12807	1.125	0.969262	0.903347	1.10417	1.07411
M1BFZ6	Uncharacterized protein	3.48259	1	1	1	201	22.4	9.98	0.913926	0.922631	0.853965	0.995164	0.927466	1.02224	1.02998	1.08994	0.914894	0.896841	0.981625	1.01161
M1CQR3	Uncharacterized protein	2.26629	1	1	1	353	39.1	5.76	0.921154	0.943269	0.930769	0.931731	0.974038	0.906731	0.977885	1.12115	0.909615	0.931731	0.9375	1.00288
M1AQ27	Uncharacterized protein	2.97521	3	3	3	1210	135.8	6.27	0.739321	0.902519	1.51588	1.04491	1.19058	1.05586	1.18291	1.28587	1.03614	1.05257	1.09712	1.16831
M1B8A5	Uncharacterized protein	17.2767	8	9	8	683	80.6	4.97	0.779381	0.92268	0.952577	1.03918	1.20722	1.09381	1.12577	1.2134	0.975258	0.88488	1.1134	1.10481
E2JEI1	Invertase	4.0678	2	2	1	590	67.1	9.01	1.22246	0.72298	0.874082	1.01049	1.08919	1.0745	1.27282	1.23505	0.992655	0.939839	1.05806	1.16684
M1D743	Peptidylprolyl isomerase	23.2143	2	5	2	112	12	7.12	0.816832	0.806931	0.813861	1.07228	1.05644	1.03663	1.12673	1.23366	0.936634	0.812541	1.05512	1.09901
M1B8N1	Uncharacterized protein	2.99065	1	1	1	535	59.4	5.87	0.795882	0.850492	0.575649	0.945389	0.804834	1.03133	0.967771	1.13518	0.846911	0.740674	0.927186	0.983289
M1C6Y7	Uncharacterized protein	14.2857	1	5	1	112	11.3	4.46	0.793026	0.728909	0.822272	1.34871	1.33746	1.24409	1.46232	1.44657	1.06412	0.781402	1.31009	1.32433
M1BGW1	Uncharacterized protein	30.5085	5	10	1	177	19.9	7.03	1.34385	0.886063	1.14446	1.05086	1.03967	1.01933	1.07731	0.649034	0.963377	1.12479	1.03662	0.896575
M1APW6	Uncharacterized protein	31.0606	7	7	7	264	30	6.16	1.75905	1.36505	1.47053	0.647363	0.730093	0.8697	0.795243	0.723888	0.979317	1.53154	0.749052	0.832816
M1CI13	Uncharacterized protein	10.6227	5	6	5	546	57.8	9.41	0.981373	1.10882	1.12549	1.00196	1.0098	0.928431	0.896078	0.82451	0.928431	1.0719	0.980065	0.883007
M1C5H3	Uncharacterized protein	30.2181	6	10	6	321	36.2	6.52	1.11807	1.20842	1.17351	1.17146	0.969199	0.876797	0.887064	0.890144	0.972279	1.16667	1.00582	0.916496
M1CBE1	Uncharacterized protein	12.9187	2	4	1	209	23.3	5.53	1.14983	1.32917	1.13167	1.1748	1.20545	1.09989	1.16232	1.0227	1.07491	1.20356	1.16005	1.08664
M1C2R9	Uncharacterized protein	3.26531	1	2	1	245	28.1	9.39	1.12954	1.01771	1.0904	0.698975	0.868593	0.891892	0.847158	0.891892	0.882572	1.07922	0.81982	0.873874
M1AAR1	Uncharacterized protein	7.08661	4	6	3	508	57.7	8.34	0.949432	1.27967	1.26935	1.12178	0.891641	0.907121	0.923633	1	0.977296	1.16615	0.973512	0.966976
M0ZJ77	Coatomer subunit gamma	33.4086	20	29	20	886	98.1	5.17	1.02973	0.868186	1.02676	0.96333	1.02379	1.00793	1.0446	1.00793	0.938553	0.974893	0.998348	0.997027
M0ZKY0	Uncharacterized protein	9.1133	3	3	3	406	44	8.98	0.920283	1.03128	1.07366	1.07871	1.00303	1.01715	0.978809	1.03128	0.9556	1.00841	1.03296	0.988564
M1DQR3	Uncharacterized protein	10.5263	7	11	2	779	84.7	7.18	0.967423	0.942744	1.0464	0.967423	1.02665	0.955577	1.01974	1.01086	0.934847	0.985522	0.983218	0.988483
M0ZLS5	Uncharacterized protein	3.26449	5	5	4	1501	167.3	7.09	1.12693	1.02477	1.05882	1.03818	0.996904	1.04231	0.985552	1.06811	0.977296	1.07018	1.0258	1.01032
M1B647	Uncharacterized protein	30.0469	5	7	5	213	23.8	6.43	1.45455	0.847153	0.967033	0.903097	0.829171	0.909091	1.04396	1.08991	0.946054	1.08958	0.880453	1.02664
M1C7V2	Uncharacterized protein	19.837	12	14	12	736	80.8	7.91	0.90873	0.85119	0.90873	1.02083	1.04266	1.05159	1.07738	1.12103	0.939484	0.88955	1.03836	1.04597
M1A0A9	Uncharacterized protein	9.61538	1	2	1	156	17.3	9.55	0.945565	0.827621	0.877016	1.2621	0.877016	1.02117	1.10988	1.20565	0.954637	0.883401	1.05343	1.09005
Q2XTD8	Histone H2B	45.4545	8	32	3	143	15.8	10.08	0.8348	0.796676	0.856305	1.06256	0.978495	0.98436	1.10166	1.2346	0.925709	0.82926	1.00847	1.08732
M0ZXX6	Uncharacterized protein	8.02139	1	1	1	187	20.8	4.7	0.816456	0.85654	0.751055	1.1192	1.25316	1.11709	1.23734	1.39768	0.998945	0.808017	1.16315	1.21132
M1CXT8	Peptide deformylase	7.97101	1	1	1	276	31	9.29	0.851504	0.772556	1.06015	0.879699	1.10714	1.09117	1.09774	0.647556	0.890977	0.894737	1.026	0.878759
M1BWH6	Proteasome subunit alpha type	55.2743	11	19	1	237	26.1	4.77	0.836094	0.904969	0.89102	0.962511	0.82476	0.816914	0.917175	0.737576	0.826504	0.877361	0.868062	0.827085
M1AVJ9	Uncharacterized protein	11.9403	2	2	2	201	21.6	6.19	1.01945	1.57932	1.30297	0.819857	0.880246	0.890481	0.873081	0.900716	0.970317	1.30058	0.863528	0.914705
M1BCL1	Uncharacterized protein	17.7419	5	6	5	310	35	6.47	0.940704	1.0191	1.19698	0.975879	0.99397	0.990955	1.00503	0.973869	0.952764	1.05226	0.986935	0.977219
M1CWU2	Uncharacterized protein	17.0034	8	10	2	594	64.4	6.64	0.905488	0.995935	1.05589	1.18394	1.08232	0.945122	0.997967	1.03252	0.963415	0.985772	1.07046	0.997967
A9YTY9	Putative ubiquitin extension protein	54.4872	8	80	3	156	17.6	9.79	0.968317	0.985149	1.08515	0.928713	0.967327	0.992079	1.00594	1.03069	0.938614	1.01287	0.962706	0.991749
M1CY80	Uncharacterized protein	4.61997	3	4	2	671	74.4	8.32	1.02231	0.934077	1.16937	0.943205	1.08012	1.04158	0.929006	1.05882	0.96146	1.04192	1.02164	0.983097
M0ZU44	Elongation factor Ts, mitochondrial	42	38	91	38	1050	114.2	4.79	0.805637	0.91448	0.843537	1.09232	1.04762	1.06706	1.0068	1.01944	0.921283	0.854551	1.069	0.982507
M1A967	Uncharacterized protein	42.329	16	19	15	541	58.3	5.41	0.957043	0.872128	0.914086	1.03497	1.0979	1.05095	1.06294	1.05295	0.947053	0.914419	1.06127	1.02098
M1BZ82	Uncharacterized protein	5.09554	1	1	1	157	16.7	7.99	0.905624	0.775977	0.876072	0.93613	0.983794	1.09247	1.04004	1.01811	0.903718	0.852558	1.00413	0.987289
M1CF88	Polyadenylate-binding protein	38.2582	17	27	15	643	70.1	7.81	0.935872	0.91483	0.920842	1.07114	1.04509	1.04709	1.05611	1.08016	0.9499	0.923848	1.05444	1.02872
M1AS85	Uncharacterized protein	24.359	17	20	13	780	85.2	8.29	0.901672	0.857424	0.898722	1.01967	1.0177	1.059	1.07375	1.07375	0.932153	0.885939	1.03212	1.02655
M1E0Q1	Uncharacterized protein	10.7735	5	6	5	362	39.3	6.39	0.734597	0.805687	0.824645	1.0237	1.01896	1.04645	1.08057	1.04455	0.898578	0.78831	1.0297	1.0079
M1BCI2	Uncharacterized protein	5.09554	1	1	1	157	17.3	9.16	0.910282	0.823589	1.15323	1.04133	1.08569	0.892137	1.08669	1.13105	0.955645	0.962366	1.00638	1.0578
M1AXY0	Uncharacterized protein	11.4901	6	9	5	557	60	6.49	0.889918	0.855967	0.957819	0.983539	1.14198	1.12037	1.19136	1.17078	0.975309	0.901235	1.08196	1.11248
M1APZ3	Uncharacterized protein	4.6875	1	1	1	192	20.9	4.88	0.971	0.965	0.897	1.126	0.986	1.02	0.913	1.173	0.948	0.944333	1.044	1.01133
M1CKH6	Uncharacterized protein	37.5	2	6	2	56	6.4	9.91	0.932418	0.971489	0.913411	1.15839	1.08342	0.985216	1.25026	1.26294	1.00106	0.939106	1.07568	1.17142
M0ZQ23	Uncharacterized protein	16.055	4	6	0	218	25.3	5.74	1.56192	1.27943	1.52303	0.484135	0.80348	0.959058	0.927329	0.726714	0.971341	1.45479	0.748891	0.875128
M1CFR1	Uncharacterized protein	7.80142	1	1	1	141	14.6	9.85	0.791173	1.71152	1.51561	1.31109	1.07858	0.741658	0.80409	0.78902	1.02153	1.33943	1.04377	0.871546
M1BGV3	4-hydroxyphenylpyruvate dioxygenase	1.566	1	1	1	447	49.3	5.6	1.10766	1.32687	1.2968	0.766246	0.85063	0.759457	0.790495	0.879728	0.920466	1.24378	0.792111	0.863563
M1AQ26	Uncharacterized protein	13.5417	1	1	1	96	10	5.24	1.05675	1.03914	1.00881	0.972603	0.913894	1.01957	0.939335	0.905088	0.928571	1.0349	0.968689	0.924331
M1BWV7	Uncharacterized protein	30.6017	27	38	6	964	110.2	5.85	1.32718	1.04821	1.23385	0.912821	0.898462	0.900513	1	0.962051	0.973333	1.20308	0.903932	0.978462
M1A3N1	Uncharacterized protein	1.16732	1	1	1	771	86.6	6.37	0.661117	0.826641	1.05191	1.25171	1.17042	0.922625	0.975514	1.0049	0.929481	0.846556	1.11492	0.969964
M1CGN3	Uncharacterized protein	41.2037	6	10	6	216	23.9	9.73	0.859169	0.965552	0.907801	1.13982	1.14387	1.02229	1.06991	1.06079	0.961499	0.910841	1.10199	1.03073
M1AX29	Mannosyltransferase	1.93322	1	1	1	569	64.2	8.65	0.994094	0.949803	0.987205	0.952756	0.961614	0.987205	1.04626	1.03051	0.934055	0.977034	0.967192	1.00361
M1ANL3	Uncharacterized protein	4.22535	1	1	1	284	30.8	6.73	0.875108	0.71379	0.680833	0.696444	1.05724	1.05464	0.856895	0.915004	0.82307	0.756577	0.936109	0.86499
M1ADA6	Ketol-acid reductoisomerase	19.661	11	29	6	590	63.8	6.7	0.946746	0.89645	0.892505	1.04241	1.05621	1.01775	1.02268	1.05227	0.935897	0.9119	1.03879	1.00362
M1AKG1	Uncharacterized protein	3.27869	1	4	1	244	27	9.29	1.00843	0.856691	0.916754	1.19705	1.0706	1.13277	1.15068	1.20548	1	0.927292	1.13347	1.11872
M1CEP4	Uncharacterized protein	3.40502	2	2	2	558	62	9.36	1.07328	0.908163	1.05473	0.992579	0.875696	0.87013	0.83859	0.781076	0.881262	1.01206	0.912801	0.833643
M1CLW5	Pyruvate kinase	25.2372	10	13	5	527	57.5	7.49	0.952381	1.23421	1.10787	0.944606	0.905734	0.895044	0.890185	0.864917	0.923226	1.09815	0.915128	0.892776
M1B672	Uncharacterized protein	15	4	10	1	220	25.6	6.42	1.02083	1.08433	1.14782	0.839286	0.963294	1.03373	1.00198	0.885913	0.94246	1.08433	0.945437	0.943452
M1CMH2	Uncharacterized protein	13.3333	1	1	1	120	13.5	5.06	0.844768	0.842196	0.831904	0.918525	0.90223	0.797599	0.837907	0.786449	0.814751	0.839623	0.872784	0.813036
M1AJK1	NADPH--cytochrome P450 reductase	14.5773	7	9	5	686	75.9	5.3	1.06544	1.0726	1.09714	0.978528	1.04806	0.969325	1.01534	1.00716	0.97137	1.07839	0.998637	0.997955
M1AWU2	Reticulon-like protein	4.07407	1	1	1	270	30	7.96	1.06082	0.984536	1.11237	1.10515	1.00412	0.995876	1.02577	1.04227	0.979381	1.05258	1.03505	1.01581
M1CLH9	Prefoldin subunit 3	10.9375	2	2	2	192	21.5	4.92	1.04883	0.88708	1.16175	1.03357	0.987792	0.966429	1.07528	1.04578	0.966429	1.03255	0.995931	1.02916
M1CRA7	Alpha-1,4 glucan phosphorylase	36	25	36	3	975	110.8	5.38	0.869207	1.05252	0.946447	1.12667	1.1895	1.04634	1.02472	1.06282	0.978373	0.956059	1.12084	1.02197
M1C475	Uncharacterized protein	3.82353	1	3	1	340	37.4	9.2	1.0387	0.98167	1.09369	0.968432	0.995927	1.04277	1.04277	1.05193	0.967413	1.03802	1.00238	1.02071
M0ZJL8	Uncharacterized protein	10.5351	5	5	5	598	63.3	7.61	0.815087	0.934683	0.875805	0.965041	0.926403	0.982521	0.875805	0.951242	0.873965	0.875192	0.957988	0.900337
M0ZN89	Uncharacterized protein	46.6667	5	11	5	135	14.9	8.44	0.784257	0.813411	0.885326	1.15452	1.01166	0.986395	1.11856	1.04179	0.923226	0.827664	1.05086	1.02786
M0ZYC7	Uncharacterized protein	13.1175	6	8	6	587	65.5	6.87	0.909363	0.7749	0.782869	1.06673	1.14343	1.10657	1.14641	1.08367	0.946215	0.822377	1.10558	1.05876
M0ZL78	Uncharacterized protein	40.1099	12	16	12	364	40.2	8.31	1.04427	0.858149	1.02716	1.06439	1.04728	0.89336	1.0503	1.11871	0.955734	0.976526	1.00168	1.04158
M0ZM21	Uncharacterized protein	16.5854	5	5	5	410	45.9	6.04	1.02236	0.978701	0.976571	1.15016	1.13738	1.082	1.08094	1.21086	1.01171	0.992545	1.12318	1.10117
M1CY42	Uncharacterized protein	29.932	5	9	1	147	16.6	10.23	0.868657	0.804975	0.905473	1.00697	1.24776	0.949254	1.06965	1.15124	0.945274	0.859701	1.06799	1.05539
M1AH51	Uncharacterized protein	5.52147	1	1	1	163	18.1	10.05	0.869159	0.806854	0.86189	1.19834	1.14849	1.08827	1.22326	1.20145	0.986501	0.845967	1.14503	1.13707
M0ZVF0	Uncharacterized protein	9.27152	1	1	1	151	17.4	8.66	0.68008	1.05433	0.683099	1.35211	1.12877	1.12072	0.900402	1.1841	0.955734	0.805835	1.20054	1.01341
Q60D37	Methyltransferase, putative	2.78552	2	2	1	718	80.9	8.32	0.854709	0.735471	0.860721	1.001	1.22846	1.06914	1.08216	1.23447	0.951904	0.816967	1.09953	1.08951
M1B887	Uncharacterized protein	3.28638	1	3	1	426	46.6	4.89	1.12249	0.955981	0.986603	0.896651	0.858373	1.01244	0.993301	0.833493	0.910048	1.02169	0.922488	0.912281
M1BNK9	Uncharacterized protein	5.92255	3	4	3	439	48.2	8.22	1.27443	1.13623	1.18263	0.774926	0.890424	0.914116	0.877591	0.882527	0.938796	1.19776	0.859822	0.899638
M1C483	Uncharacterized protein	1.96464	1	1	1	509	56.3	8.7	0.834123	0.876777	0.951659	1.00379	1.11469	0.933649	0.948815	0.914692	0.901422	0.88752	1.01738	0.921643
M1CUV2	Uncharacterized protein	7.50853	2	2	2	293	31.5	5.22	1.13609	1.06312	1.14103	0.833333	0.93787	0.951677	0.902367	0.95858	0.93787	1.11341	0.907627	0.932939
M1B0U7	Uncharacterized protein	6.13861	2	3	2	505	55.4	5.57	0.906284	1.37486	1.14443	1.27012	1.12569	0.982359	1.09151	1.08159	1.04851	1.14186	1.12606	1.07387
M1APZ6	Uncharacterized protein	2.07254	1	1	1	386	43.4	8.07	0.893805	1.0059	1.09636	1.05015	0.984267	0.87119	1.01278	0.982301	0.935103	0.998689	0.968535	0.976729
M1CDW3	Uncharacterized protein	9.67742	1	2	1	279	31.6	5.4	1.23536	1.09219	1.31345	0.925163	0.914317	1.21909	1.00759	1.10738	1.03145	1.21367	1.01952	1.04881
M0ZWP9	Uncharacterized protein	7.39394	5	5	5	825	90.1	4.87	0.871399	1.09259	0.997942	1.10802	1.10905	1.0679	0.996914	1.06687	0.978395	0.987311	1.09499	1.01406
Q9XE59	Phosphoglycerate mutase	39.8927	21	36	2	559	61.2	5.68	0.976471	1.00196	0.972549	0.945098	0.962745	0.969608	1.01471	1.02745	0.932353	0.98366	0.95915	0.991503
M1B883	Uncharacterized protein	5.02959	3	4	3	676	77.2	5.29	0.713768	0.939312	0.961957	0.849638	0.963768	0.86413	0.95471	0.950181	0.861413	0.871679	0.892512	0.922101
M1BZF5	Uncharacterized protein	24.6753	2	4	2	77	9	10.35	0.773939	0.891412	1.00395	1.03554	1.01974	0.996051	1.14215	1.07009	0.938796	0.889766	1.01711	1.05035
M1D5Y7	Uncharacterized protein	57.5884	18	45	18	481	51.4	6.99	0.843718	0.983657	0.91522	1.14811	1.11032	1.06333	1.06742	1.11236	0.971399	0.914198	1.10725	1.05039
M0ZUF8	Uncharacterized protein	12.7726	4	6	3	321	35.2	6.6	0.886775	0.882969	0.894386	0.930542	0.9353	1.01237	1.02569	1.04282	0.904853	0.888043	0.959404	0.99112
M0ZLG0	Aldose 1-epimerase	2.5	1	1	1	360	39.6	8.66	1.0948	0.709207	0.881495	0.756609	0.97083	0.916135	0.914312	1.00638	0.86691	0.895169	0.881191	0.929201
M1B380	Uncharacterized protein	1.1041	1	1	1	634	70.7	5.35	0.89107	0.865554	0.979392	0.908734	0.870461	1.15113	1.12365	1.09127	0.933268	0.912005	0.976775	1.04939
M1BJP4	Uncharacterized protein	43.9189	5	13	4	148	16.4	10.43	0.845455	0.912121	0.937374	1.07071	1.04848	1.05253	1.13333	1.1404	0.960606	0.898316	1.05724	1.07811
M0ZKI5	Uncharacterized protein	3.9501	2	4	2	481	53.9	7.11	0.956477	0.906736	0.976166	1.07668	1.09948	0.99171	1.18342	1.18653	0.985492	0.946459	1.05596	1.11848
M1BAR6	Uncharacterized protein	7.49186	2	2	2	307	34.6	5.66	0.990556	0.781742	0.780693	1.14795	1.37566	1.08709	1.12277	1.20881	0.997901	0.850997	1.20357	1.10983
M1B535	Uncharacterized protein	27.1277	5	12	5	188	20.6	9.04	0.789157	0.865462	0.860442	1.18775	1.06426	1.04116	1.06124	1.21687	0.954819	0.838353	1.09772	1.07764
M0ZRH1	Kinesin-like protein	1.84136	1	1	1	706	79.4	6.48	0.713089	0.820942	0.893194	1.08796	1.23037	1.13717	1.30576	1.28796	0.995812	0.809075	1.15183	1.19651
M1A6D6	Pescadillo homolog	1.94175	1	1	1	618	71.2	8.81	1.01164	0.901587	0.90582	1.11429	1.03598	1.14286	1.08571	1.37778	1.00635	0.939683	1.09771	1.15661
M1BRE3	Glycosyltransferase	10.2941	5	6	5	476	53.5	5.63	0.811753	1.12052	1.04681	1.20219	1.03088	0.954183	0.959163	0.886454	0.948207	0.993028	1.06242	0.931275
M1CPY0	Protein DETOXIFICATION	1.64948	1	1	1	485	53.3	6.54	0.91437	1.02264	0.976378	1.00886	1.02362	1.0748	0.972441	0.911417	0.937008	0.971129	1.03576	0.940289
M1CL70	Uncharacterized protein	12.807	6	9	5	570	61	6.99	0.927052	1.00507	1.00811	1.03343	1.04154	1.1307	1.01722	1.00405	0.964539	0.980074	1.06856	0.995272
M1ATJ6	Uncharacterized protein	2.37781	2	2	2	757	84.1	5.52	0.957364	0.985465	1.06298	0.908915	0.949612	1.00969	0.905039	0.988372	0.922481	1.00194	0.956072	0.93863
M1BIA9	Uncharacterized protein	3.28638	1	1	1	213	25.3	8.48	1.29256	0.881605	1.01663	0.845401	0.928571	0.921722	0.940313	1.02544	0.931507	1.0636	0.898565	0.965753
M1A3M1	Uncharacterized protein	5.95054	7	8	6	1294	143.6	5.53	0.938384	0.956566	0.926263	1.09596	1.06465	1.03131	1.06263	1.06364	0.961616	0.940404	1.06397	1.02929
M1CZK6	Uncharacterized protein	30.4296	18	24	18	838	91.4	8.25	0.916	0.993	0.999	1.012	1.039	1.01	1.004	1.074	0.952	0.969333	1.02033	1.01
M1B896	Uncharacterized protein	5.24862	2	2	2	362	40.4	7.8	0.82069	0.871921	0.930049	1.07488	1.1064	1.07488	0.960591	1.07389	0.937931	0.87422	1.08539	0.990805
M1D3R2	Uncharacterized protein	12.0718	6	6	5	613	66.6	9.58	0.926972	0.894839	0.961052	0.943525	0.99221	1	1.01947	1.07303	0.926972	0.927621	0.978578	1.00649
M1CM33	Histone H2B	47.9167	8	31	2	144	15.8	10.11	0.858546	0.861493	0.924361	1.0943	0.96169	0.994106	1.06189	1.13065	0.935167	0.881467	1.0167	1.04257
M1BYH2	Uncharacterized protein	4.2328	1	1	1	189	21.2	5.33	0.842009	0.750685	0.747032	0.962557	0.921461	1.04201	0.940639	1.05662	0.869406	0.779909	0.975342	0.955556
M1CXM3	Tubulin beta chain	41.387	14	49	1	447	50.2	4.86	0.779271	1	0.980806	0.90691	1.02975	0.868522	0.976008	1.14203	0.913628	0.920026	0.935061	1.01056
M1D0X2	Transmembrane 9 superfamily member	11.7199	6	7	6	657	74.4	7.05	0.903749	0.843972	0.952381	1.04053	1.13982	0.994934	1.077	1.21581	0.964539	0.900034	1.05843	1.08578
M1BUD4	Uncharacterized protein	2.31362	1	1	1	389	44.5	6.58	0.986188	1.16114	0.973297	0.832413	0.993554	0.89779	0.781768	0.70442	0.877532	1.04021	0.907919	0.787907
M1A017	Uncharacterized protein	2.96296	1	1	1	270	30.4	6.93	1.27673	0.843816	0.986373	1.34382	1.02935	1.04612	1.15199	0.805031	0.998952	1.03564	1.13976	0.985325
M1B1H2	Chlorophyll a-b binding protein, chloroplastic	37.7863	5	28	1	262	27.8	5.66	0.854701	0.800214	0.987179	1.38248	1.12179	1.36432	1.30556	0.848291	1.01816	0.880698	1.28953	1.05734
M1CFT0	Glycosyltransferase	15.7667	6	6	6	463	52	5.26	1.79661	1.06038	1.03919	0.73411	0.950212	1.12394	0.998941	0.881356	1.00953	1.29873	0.936088	0.963277
M1A301	Uncharacterized protein	2.25989	1	1	1	354	39.8	8.73	1.16066	1.0779	1.14703	0.919182	0.911392	0.898734	0.872444	0.821811	0.927945	1.12853	0.90977	0.874067
M1C9X0	Uncharacterized protein	22.1311	8	12	8	488	52.1	6.46	1.374	1.13	1.164	0.871	0.788	0.88	0.921	0.918	0.953	1.22267	0.846333	0.930667
M0ZZG2	Uncharacterized protein	3.07018	1	1	1	228	25.2	8.31	1.37051	0.801164	0.85548	0.894277	0.85645	1.06596	1.03395	0.897187	0.924345	1.00905	0.938894	0.951827
M0ZRZ7	Uncharacterized protein	3.54331	1	1	1	254	29.6	5.17	0.877607	0.701723	0.948323	0.902992	1.00907	0.87126	1.01813	0.873073	0.864007	0.842551	0.927773	0.918404
Q9MT29	Cystathionine gamma-synthase isoform 2	7.40741	3	3	3	540	58.2	6.87	1.1169	1.00106	1.18172	1.13284	1.08289	1.03719	1.02019	1.04145	1.01275	1.09989	1.08431	1.0248
O64391	Ferrochelatase	9.2081	4	5	4	543	60.9	6.28	0.989141	0.862784	0.971372	1.03159	0.981244	1.06417	1.05331	0.977295	0.94077	0.941099	1.02567	0.990457
M1CLR3	Translation factor GUF1 homolog, chloroplastic	7.77126	5	7	5	682	76.7	7.44	0.949648	0.8429	0.896274	1.09869	1.16616	1.07251	1.08157	1.00302	0.959718	0.896274	1.11245	1.01477
G1CCD0	50S ribosomal protein L16, chloroplastic	22.3881	3	4	3	134	15.2	11.88	0.891602	0.882812	0.933594	1.08594	0.993164	1.05371	1.00879	0.986328	0.930664	0.902669	1.04427	0.97526
M1C6U0	Uncharacterized protein	3.34347	1	1	1	329	36.2	4.92	1.21647	1.03801	1.07497	1.12566	0.990496	0.998944	1.02218	1.08659	1.00634	1.10982	1.03837	1.03837
M1AQP7	Uncharacterized protein	2.31092	1	1	1	476	52.1	8.41	0.83941	0.670139	0.752604	0.735243	1.03472	0.949653	0.959201	0.912326	0.827257	0.754051	0.906539	0.899595
M0ZIW6	Signal recognition particle 54 kDa protein	11.0664	5	6	2	497	54.8	8.97	1.00208	0.987526	1.04366	1.11123	1.08108	1.03119	1.05509	1.09356	0.990644	1.01109	1.0745	1.04643
M1A3Z8	ADP,ATP carrier protein	7.82748	4	6	2	626	68.5	9.23	0.933404	1.08668	0.997886	1.09619	1.26744	1.04968	1.00529	1.12685	1.0074	1.00599	1.13777	1.04651
M1D2I6	Uncharacterized protein	25.422	21	39	21	1007	107.7	6.73	0.752525	0.941414	0.849495	1.15758	1.14646	1.13838	1.05253	1.09899	0.962626	0.847811	1.14747	1.03805
M1AXZ6	Uncharacterized protein	22.2472	9	17	9	445	47.8	9	0.768936	0.870566	0.849473	1.04506	1.01246	1.02301	1.04123	1.06328	0.91371	0.829658	1.02685	1.00607
G1CC40	50S ribosomal protein L2, chloroplastic	41.2409	8	24	8	274	30	11	0.838676	0.968976	0.897622	1.16339	1.12616	1.09514	1.10651	1.15926	0.985522	0.901758	1.12823	1.08376
M1AFX9	Uncharacterized protein	19.4915	2	6	2	118	11.7	4.36	0.791115	0.829868	0.862004	0.976371	1	0.984877	1.04253	1.06427	0.900756	0.827662	0.987083	1.00252
M0ZLV9	Uncharacterized protein	2.25	1	2	1	400	46.1	8.79	0.81262	0.803059	0.818356	1.07839	0.914914	1.00287	1.06597	1.15201	0.91109	0.811345	0.998725	1.04302
M1A4T6	Uncharacterized protein	3.02198	1	1	1	364	39.2	8.13	0.634921	0.729225	0.821662	1.07656	0.879552	1.05042	1.09617	1.15966	0.889823	0.728603	1.00218	1.04855
M1BV98	Uncharacterized protein	57.551	16	37	4	245	28.4	9.99	0.85503	0.884615	0.902367	1.02564	0.978304	1.00986	1.01972	1.24655	0.939842	0.880671	1.0046	1.0687
M1CHZ1	Uncharacterized protein	6.99588	1	1	1	243	26.8	9.47	0.546488	0.822314	0.873967	1.22831	1.08161	1.1157	1.27686	1.40083	0.984504	0.74759	1.14187	1.22073
M1BNJ1	Uncharacterized protein	1.37525	1	1	1	509	57	6.39	0.902829	0.949569	2.36039	1.3321	1.27798	1.59902	0.752768	0.949569	1.17343	1.40426	1.40303	0.95859
M1BUB0	Uncharacterized protein	27.1047	10	12	10	487	53.6	6.05	1.26543	1.22135	1.1665	0.898139	0.829579	0.811949	0.831538	0.834476	0.934378	1.21776	0.846556	0.866797
M1BR87	Uncharacterized protein	2.26415	1	1	1	530	59.6	6.44	0.850505	1.12626	0.973737	1.09798	1.15657	1.04848	0.965657	0.919192	0.963636	0.983502	1.10101	0.949495
M1B7S1	Uncharacterized protein	18.9362	6	7	6	470	50.9	5.81	0.916497	1.16293	1.24644	1.01018	1.06008	0.92668	0.952138	0.935845	0.971487	1.10862	0.998982	0.953157
M1A7K0	Serine hydroxymethyltransferase	26.3969	11	29	4	519	57.4	8.12	1.01496	0.905284	1.00199	1.0329	1.05284	0.962114	1.09372	0.954138	0.951147	0.974078	1.01595	0.999668
M1BG62	Uncharacterized protein	3.4375	1	1	1	320	36.3	8.31	0.871227	1.15895	1.35412	0.955734	0.887324	0.975855	0.921529	0.975855	0.959759	1.1281	0.939638	0.952381
M1B8U6	Uncharacterized protein	8.13397	5	6	4	627	69.1	6.98	1.1127	1.01434	1.10451	1.14549	0.980533	0.965164	0.936475	1.00922	0.977459	1.07719	1.0304	0.974385
M0ZRF1	Uncharacterized protein	17.3077	1	1	1	52	5.9	10.4	1.5	1.04927	1.04717	0.81761	0.940252	1.02516	1.03983	1.06289	1	1.19881	0.927673	1.03424
M1CKG8	Uncharacterized protein	13.8007	12	15	6	913	101.9	8.75	0.955401	0.863231	0.890981	1.06046	1.04361	1.01883	1.05055	1.08226	0.945491	0.903204	1.04096	1.0261
M1BNB7	Protein DETOXIFICATION	4.11523	2	2	2	486	53.1	6.44	0.787149	0.959839	0.782129	1.02108	1.29518	1.03514	1.08233	1.11948	0.957831	0.843039	1.11714	1.05321
M1ALN6	Uncharacterized protein	1.85615	1	1	1	431	46.9	8.57	0.87338	0.891326	0.953141	0.991027	1.07677	1.02493	1.05683	1.15254	0.951147	0.905949	1.03091	1.05351
M1CQK6	Uncharacterized protein	15.4494	5	6	5	356	39.1	6.92	0.804563	0.794643	0.774802	1.16865	1.14484	1.04762	1.07738	1.16071	0.946429	0.791336	1.12037	1.06151
M1AKU6	Uncharacterized protein	9.16667	1	1	1	120	13	6.3	1.38171	0.426441	0.408549	0.909543	1.22068	1.27137	1.09443	1.28131	0.94831	0.7389	1.13386	1.10802
M1AKX9	Uncharacterized protein	41.0959	5	6	3	146	15.6	8.63	0.807087	1.45571	1.46358	1.02165	0.891732	0.781496	0.798228	0.682087	0.939961	1.24213	0.898294	0.806759
M0ZP38	6-phosphogluconate dehydrogenase, decarboxylating	38.9691	15	23	8	485	53.4	5.63	1.35771	1.29941	1.35079	0.726285	0.73913	0.799407	0.850791	0.815217	0.943676	1.33597	0.754941	0.869895
M1D2J2	Uncharacterized protein	18.932	4	11	1	206	23.9	7.36	0.952107	1.12644	1.13602	1.05268	0.858238	0.818008	0.899425	0.818966	0.914751	1.07152	0.909642	0.877714
M1B065	Uncharacterized protein	7.95181	8	10	2	1245	140.2	7.88	1.23769	1.0303	1.03883	0.785985	0.878788	0.841856	0.88447	0.868371	0.904356	1.10227	0.835543	0.885732
M1CW40	Uncharacterized protein	21.8905	3	3	3	201	22.8	6	0.869223	1.08161	1.06293	0.936087	1.03441	1.02753	0.967552	0.915438	0.939036	1.00459	0.999344	0.940675
M1D249	Uncharacterized protein	46.9072	15	44	15	388	41	6.98	0.848089	1.25352	1.11167	1.06237	1.01006	0.925553	0.922535	0.966801	0.960765	1.07109	0.999329	0.950034
M1A371	Uncharacterized protein	1.39785	1	1	1	930	101.9	6.8	1.01982	0.962339	0.985134	1.02676	1.09316	0.910803	1.00991	0.956392	0.946482	0.989098	1.01024	0.970928
M0ZJQ4	Uncharacterized protein	7.25806	2	3	2	372	40.9	7.39	0.900591	0.945866	0.948819	1.10827	1.13091	1.00295	0.886811	0.979331	0.939961	0.931759	1.08071	0.935367
M1BWR0	Uncharacterized protein	19.9219	7	7	7	512	54.9	8.07	0.78835	1.04078	0.96699	1.06311	1.02621	0.982524	0.945631	0.967961	0.927184	0.932039	1.02395	0.946926
M1B1I3	Uncharacterized protein	5.96591	2	2	2	352	38.9	8.24	1.04366	1.10291	1.03015	1.27235	0.986486	1.03222	0.885655	1.04886	0.992723	1.05891	1.09702	0.975745
M1AJ92	Uncharacterized protein	23.7288	1	1	1	59	6.6	9.52	1.28293	1.45132	1.23139	1.08018	1.04696	1.17068	0.93929	1.15693	1.09393	1.32188	1.09927	1.06338
M1AV72	Uncharacterized protein	6.49351	5	8	3	770	82.6	5.02	0.932099	0.919753	0.943416	1.01749	0.973251	1.42798	1.04527	1.0463	0.98251	0.931756	1.13957	1.02469
M1CX21	Uncharacterized protein	42.0601	26	68	4	699	80.1	5.03	0.981188	0.959406	1.14554	0.855446	0.983168	0.941584	1.06733	1.02277	0.945545	1.02871	0.926733	1.01188
M1AAT4	Uncharacterized protein	0.933852	1	1	1	1285	143.9	6.27	1.32311	0.953998	1.08324	1.06243	1.17525	1.1161	1.04819	1.14567	1.046	1.12012	1.11793	1.07996
M0ZVJ6	Proteasome subunit beta type	38.1166	6	8	4	223	24.6	6.33	0.953171	0.917073	1.03415	0.949268	1.01268	0.978537	0.946341	1.03415	0.931707	0.96813	0.980163	0.970732
M1CPW3	Uncharacterized protein	6.51311	7	8	7	1259	141.2	5.94	1.05545	0.786139	0.926733	1.0703	0.965347	1	1.09901	1.05248	0.945545	0.922772	1.01188	1.03234
M1AC15	Uncharacterized protein	25.1877	25	49	25	1199	132	5.62	0.915423	0.977114	0.916418	1.0209	1.09751	1.01493	0.997015	1.06269	0.950249	0.936318	1.04444	1.00332
M0ZG21	Uncharacterized protein	6.79012	2	2	2	324	35.5	6.01	0.907626	0.874329	1.00322	1.18045	1.19012	1.10741	1.25886	1.19441	1.02578	0.928392	1.15933	1.15968
M0ZMT1	Uncharacterized protein	2.64741	2	2	2	831	92.3	7.39	0.700503	0.943719	0.838191	1.18392	1.14774	1.18392	0.953769	1.13769	0.959799	0.827471	1.17186	1.01709
M1CKR9	Uncharacterized protein	1.45631	1	1	1	618	67.8	6.81	0.878378	0.844595	0.868726	0.997104	1.03764	1.03764	0.973938	1.09363	0.921815	0.8639	1.02413	0.996461
M0ZLC9	Uncharacterized protein	13.7097	4	4	4	372	41.8	4.59	0.748201	0.729702	0.800617	1.40082	1.12539	1.04522	1.2816	1.16547	0.981501	0.759507	1.19048	1.14286
M1AY37	Uncharacterized protein	11.8252	4	6	3	389	40.1	7.61	0.879507	0.805503	0.868121	1.03795	0.914611	0.948767	1.02751	1.09962	0.906072	0.851044	0.967109	1.01107
M1C3P9	Uncharacterized protein	2.68336	1	3	1	559	60.1	5.85	0.829897	1.0701	1.04536	1.00412	1.11134	0.996907	1.05052	1.21753	0.984536	0.981787	1.03746	1.08419
M1CNA2	Uncharacterized protein	21.1823	4	5	4	203	22.7	11.09	0.932186	0.964575	1.02024	1.08603	1.01619	0.97166	0.965587	1.19737	0.966599	0.972335	1.02463	1.04318
M1CAP0	Uncharacterized protein	34.7826	2	2	2	92	10.8	4.98	0.974002	1.07242	1.1337	0.8013	0.862581	0.853296	0.864438	0.836583	0.887651	1.06004	0.839059	0.862891
M1AVL1	Uncharacterized protein	11.9205	2	4	2	151	17.6	6.09	1.12675	0.815369	0.840319	1.00399	1.30938	0.963074	1.06587	0.902196	0.954092	0.927478	1.09215	0.974052
M1CFQ5	Glycosyltransferase	10.2669	3	5	3	487	54.1	5.73	0.770833	1.20139	1.06647	1.10218	1.01488	0.959325	0.93254	0.924603	0.948413	1.0129	1.02546	0.935185
M1D2H8	Uncharacterized protein	34.1232	6	6	1	211	23.2	7.36	1.27495	1.03259	1.22098	0.943992	0.886965	0.97556	0.922607	0.953157	0.973523	1.17617	0.935506	0.949762
M1CMI6	Uncharacterized protein	11.71	5	8	5	538	58.1	9.51	1.07072	1.03984	0.981076	1.0249	1.01992	0.960159	0.965139	0.945219	0.952191	1.03054	1.00166	0.954183
M1BUY1	Methionine S-methyltransferase	18.9289	14	17	14	1083	121.2	5.87	1.13576	1.12462	1.09017	0.959473	0.921986	0.995947	0.961499	0.974671	0.968592	1.11685	0.959135	0.968254
M1BI71	Uncharacterized protein	42.126	10	18	3	254	28.8	4.77	0.988417	0.871622	1.05985	0.945946	0.954633	0.921815	1.05695	0.929537	0.92278	0.973295	0.940798	0.969755
M1BJW9	Uncharacterized protein	11.7568	9	13	9	740	84.1	7.05	0.992248	0.963178	1.08818	0.868217	0.957364	0.940891	1.01163	0.943798	0.926357	1.01453	0.922158	0.960594
M1C644	Transmembrane 9 superfamily member	6.44068	4	4	2	590	67.6	6.86	1.04348	0.849802	0.979249	0.999012	1.05632	1.02075	1.02273	0.965415	0.944664	0.95751	1.02536	0.977602
M1BKE7	Uncharacterized protein	21.393	4	6	4	201	22.1	5.15	0.97739	1.0298	1.05036	1.11305	0.979445	1.1038	1.03083	1.01028	0.982528	1.01918	1.06543	1.00788
M1ADF8	Uncharacterized protein	6.36364	1	1	1	110	12.4	8.41	0.984466	0.973786	1.0767	0.920388	0.974757	0.902913	0.992233	0.954369	0.928155	1.01165	0.932686	0.958252
M0ZL49	Uncharacterized protein	48.1481	4	6	4	135	14.9	5	1.04108	0.901027	0.957049	0.877684	0.863679	0.881419	0.995331	0.928105	0.892624	0.966387	0.874261	0.938687
M1B4H5	Uncharacterized protein	29.0203	14	31	14	541	61.3	4.83	1.13718	0.865805	0.996024	0.928429	0.960239	0.992048	1.11829	0.991054	0.950298	0.999669	0.960239	1.01988
M1C5J3	Uncharacterized protein	11.3333	5	7	5	600	69.3	5.88	0.969518	0.988201	1.00787	0.962635	1.0295	1.0059	0.948869	0.982301	0.94002	0.988528	0.999344	0.957063
M1AAU3	Uncharacterized protein	4.82897	2	3	2	497	57.7	7.87	1.04338	1.12903	1.25918	1.12125	1.08899	1.22692	1.08009	1.11235	1.0634	1.14386	1.14572	1.08528
M1AEB0	RuvB-like helicase	10.5495	4	6	4	455	49.7	5.8	1.10791	1.04111	1.07091	0.981501	0.964029	1.10586	0.988695	1.03392	0.982528	1.07331	1.01713	1.00171
M1CZN6	Uncharacterized protein	4.34783	3	3	2	598	65.5	5.4	0.98931	0.810496	0.86103	0.992225	1.00194	1.07386	1.07289	0.988338	0.929057	0.886945	1.02268	0.996761
M1ADK1	Uncharacterized protein	6.80751	3	3	3	426	48.2	5.41	1.09273	1.1138	1.17703	0.886196	1.08851	1.00105	1.09378	1.07798	1.00738	1.12785	0.991921	1.05971
M1C1C3	Uncharacterized protein	4.48276	3	3	3	580	66	6.8	1.05579	1.03219	1.08691	1.08369	1.10086	1.07082	1.15236	1.12124	1.02575	1.0583	1.08512	1.09979
A0A1P8YY98	Eukaryotic translation initiation factor isoform 4E	13	3	4	3	200	22.8	5.52	0.844055	0.878168	0.971735	1.0575	1.01267	0.934698	1.09747	1.01949	0.931774	0.897986	1.00162	1.01624
M0ZUP2	Uncharacterized protein	9.23077	5	6	5	650	74	8.54	0.892604	0.941236	0.987842	1.12563	1.03141	1.01621	1.09726	1.06991	0.968592	0.940561	1.05775	1.04525
M1BZ07	Uncharacterized protein	8.61538	2	3	2	325	36.3	9.36	0.864948	0.983505	0.943299	1.08454	1.09691	1.1433	1.11031	1.09691	0.985567	0.930584	1.10825	1.06426
M1ABF8	Uncharacterized protein	12.0879	4	4	4	364	40.9	5.38	0.843396	0.968868	1.00283	0.992453	0.94434	0.85	0.925472	1.00566	0.901887	0.938365	0.928931	0.94434
M1D2B9	Uncharacterized protein	13.8421	13	27	8	1127	124.6	9.41	1.03943	0.925177	0.967644	1.04348	1.00101	1.04044	1.02932	1.09606	0.966633	0.977418	1.02831	1.03067
M1AWE0	Uncharacterized protein	21.1982	4	6	4	217	23	9.35	0.753724	0.74578	0.919563	1.08937	1.16385	1.1003	1.09533	1.11321	0.949355	0.806356	1.11784	1.05263
M1AH01	Uncharacterized protein	11.7318	2	2	2	179	19.5	9.39	1.05204	1.14388	1.20714	1.02653	1.02245	0.988776	0.863265	0.922449	0.976531	1.13435	1.01259	0.920748
M1C421	Uncharacterized protein	28.4653	7	9	7	404	42.9	5.33	0.999002	1.28144	1.20259	0.913174	0.894212	0.928144	0.888224	0.919162	0.95509	1.16101	0.911843	0.920825
M1CPV6	Uncharacterized protein	22.7425	6	7	6	299	32.1	8.21	1	1.00587	1.01466	1.02835	1.03226	0.944282	0.912023	0.901271	0.935484	1.00684	1.00163	0.916259
M1AD06	Uncharacterized protein	34.1232	6	6	1	211	23.1	7.36	1.06282	1.13697	1.15551	0.978373	0.992791	1.04531	0.970134	0.972194	0.985582	1.11843	1.00549	0.97597
M1AUZ3	Uncharacterized protein	28.1385	6	7	6	231	25	8.31	1.04753	0.868089	0.894277	1.17362	0.918526	1.01261	0.940834	0.917556	0.928225	0.936631	1.03492	0.928872
M0ZS84	Uncharacterized protein	8.08081	1	1	1	99	10.6	5.21	0.806159	0.73279	0.832428	0.913949	0.889493	0.966486	1.18025	0.868659	0.866848	0.790459	0.923309	0.97192
M0ZN11	Uncharacterized protein	14.5631	5	8	5	309	34.7	6.46	0.880906	0.963583	0.949803	1.00984	1.00984	1.0689	1.05906	0.959646	0.941929	0.93143	1.02953	0.986877
M0ZVP6	Uncharacterized protein	14.3939	2	3	2	132	14.5	10.54	1.01223	0.875637	1.07034	1.01631	1.08359	1.10703	1.05097	1.00204	0.975535	0.986069	1.06898	1.00951
M1B5S3	Uncharacterized protein	12.4113	6	7	6	564	63.6	6.77	0.961194	1.08557	1.10746	1.07761	0.947264	0.911443	0.924378	0.98408	0.952239	1.05141	0.978773	0.953566
M1CF02	Serine/threonine-protein kinase TOR	0.850547	2	2	2	2469	277.8	7.11	0.945402	0.93295	1.00192	0.91954	0.968391	0.978927	0.967433	0.948276	0.916667	0.960089	0.955619	0.944125
M0ZTJ4	Uncharacterized protein	5.94059	6	6	2	1111	130.3	5.66	1.01865	1.06084	1.07949	0.783121	0.997056	0.932287	1.01766	0.98528	0.939156	1.05299	0.904154	0.9807
M1CG73	Uncharacterized protein	21.6667	5	5	4	240	26.3	8.37	0.944336	0.917969	1.01953	0.973633	0.955078	1.01758	1.01562	0.986328	0.93457	0.960612	0.982096	0.978841
M1A832	Uncharacterized protein	6.00858	1	1	1	233	25	6.44	0.950682	1.01154	1.06821	1.08395	1.13326	1.05981	1.12277	1.05981	1.0042	1.01014	1.09234	1.06226
M1BCB6	Uncharacterized protein	3.83562	1	1	1	365	40.9	8	1.14819	0.918977	1.09808	1.17164	1	1.15565	1.06823	1.07889	1.02026	1.05508	1.1091	1.05579
M1BZ12	Uncharacterized protein	31.1538	8	20	1	260	28.2	10.81	0.787129	1.0604	0.989109	0.985149	1.11584	0.976238	1.03564	1.00198	0.947525	0.945545	1.02574	0.99505
M1CDD5	Uncharacterized protein	1.85497	1	1	1	593	64.4	8.51	1.05051	0.594123	0.778696	0.898072	0.971534	1.03765	1.02571	0.94674	0.878788	0.807775	0.969085	0.950413
M1BN71	Uncharacterized protein	30.9771	10	16	10	481	53.4	7.94	0.958974	1.27692	1.18872	0.974359	0.980513	0.908718	0.908718	1.07692	0.981538	1.14154	0.95453	0.98906
M1A2N5	Uncharacterized protein	9.375	3	4	3	320	35.7	6.54	1.20968	0.757056	0.915323	1.01613	1.05645	1.01815	1.08367	1.05847	0.964718	0.960685	1.03024	1.03562
M1CSY7	Uncharacterized protein	20.5665	14	16	14	812	91.4	6.65	0.975	0.984	0.987	0.992	1.033	1.004	1.003	1.064	0.957	0.982	1.00967	1.008
M0ZNV9	Annexin	7.57098	2	2	2	317	36.3	5.63	1.00195	0.583008	0.805664	1.04785	1.20215	0.898438	1.24902	1.04297	0.93457	0.796875	1.04948	1.07552
K7WTW9	Dehydration-induced protein ERD15	14.7436	2	2	2	156	17.6	4.64	0.820214	0.859086	1.00972	1.02138	0.965986	0.975705	1.08844	1.04956	0.930029	0.896339	0.98769	1.02268
M1BM13	Uncharacterized protein	9.90099	4	4	4	505	54.4	9.23	1.19302	1.05852	1.077	0.86653	1.00513	0.962012	1.01129	1.10986	0.982546	1.10951	0.944559	1.03457
M1CQD2	Transcription elongation factor spt6	4.44309	7	8	7	1643	186.6	5.1	0.961655	0.909183	1.02119	1.00706	1.07871	0.982846	1.06458	1.09889	0.965691	0.964009	1.02287	1.04305
M1BSS7	Uncharacterized protein	4.75207	2	2	2	484	54.8	9.23	0.884735	0.882658	0.926272	1.12876	1.108	1.17757	1.14953	1.13292	0.993769	0.897889	1.13811	1.09207
M1BB68	Uncharacterized protein	51.7483	7	11	4	143	16	10.1	0.816956	0.831407	0.882466	1.0183	1.03276	0.982659	1.05877	1.0896	0.921965	0.84361	1.01124	1.02344
M0ZUQ3	Uncharacterized protein	9.54198	7	9	3	786	88.1	5.81	0.87976	0.903808	0.908818	0.991984	1.03307	1.00802	1.11824	1.21844	0.958918	0.897462	1.01102	1.09853
M1D4K6	Ribosomal protein L19	25	7	19	7	220	25.3	11.5	0.994802	0.85343	0.898129	1.079	1.04366	1.07173	1.158	1.30249	0.994802	0.915454	1.0648	1.15177
M1DCK0	Uncharacterized protein	5.40541	1	1	1	222	24.4	5.43	1.88547	1.06983	1.15456	0.667598	0.521415	0.905028	0.615456	0.598696	0.891993	1.36996	0.698014	0.702048
Q3HVL7	TSJT1-like protein	8.06452	2	3	2	248	27.7	5.48	1.24926	1.39466	1.48566	0.886251	0.721068	0.742829	0.79723	0.666667	0.947577	1.37652	0.783383	0.803825
Q00775	Granule-bound starch synthase 1, chloroplastic/amyloplastic	37.2323	16	27	0	607	66.5	7.31	0.560649	1.1767	0.922636	1.07068	1.383	0.976122	0.805158	0.74021	0.914995	0.88666	1.14327	0.820121
M1CTK8	Uncharacterized protein	24.2588	9	12	5	371	41.4	5.4	1.1718	1.02185	1.10725	0.952334	0.904667	0.96425	0.975174	0.881827	0.951341	1.1003	0.940417	0.936114
M1A7Z6	Cysteine synthase	28.7749	9	13	8	351	38.2	8.41	1.25	1.07389	1.16194	0.895749	0.915992	0.959514	0.977733	0.917004	0.969636	1.16194	0.923752	0.954791
M1BVI5	Uncharacterized protein	21.6216	8	12	1	370	41.1	5.15	0.882241	1.00475	1.08072	0.944919	0.936372	0.879392	0.960114	0.899335	0.909782	0.989237	0.920228	0.923077
Q3HVK2	p23 tumor protein-like protein	54.7619	8	17	2	168	18.8	4.61	0.955796	0.978389	0.97446	1.04322	0.969548	0.964637	1.03438	0.962672	0.941061	0.969548	0.992469	0.979371
M1C1X0	Uncharacterized protein	7.91667	3	3	3	480	51.8	6.74	1	0.932203	1.02293	1.08275	0.917248	1.09272	0.987039	0.98006	0.955135	0.985045	1.03091	0.974078
M1CY77	Eukaryotic translation initiation factor 3 subunit G	35.9322	9	12	9	295	32.4	8.6	1.01333	0.902564	1.12718	1.00103	1.05846	1.05641	1.09333	1.02154	0.982564	1.01436	1.03863	1.03248
M1B7A2	Uncharacterized protein	35.012	11	20	10	417	47	8.73	1.05672	0.969154	0.989055	0.973134	0.983085	1.01294	1.01393	1	0.953234	1.00498	0.989718	0.989055
M1BRF5	Uncharacterized protein	9.42149	4	5	4	605	68.1	7.96	1	1.03265	0.976531	1.01939	1.08469	1.01939	1.06633	1.02755	0.977551	1.00306	1.04116	1.02381
M1BYE2	Phosphomannomutase	19.8413	5	8	5	252	28.6	6.1	1.15266	0.961066	1.00717	1.10143	0.983607	1.05225	0.966189	1.03893	0.981557	1.0403	1.04577	0.99556
M1CBT5	Uncharacterized protein	10.8	5	8	5	500	55.7	6.39	1.03593	1.02595	1.10479	0.92016	0.981038	0.928144	1.00898	1.01896	0.956088	1.05556	0.943114	0.994677
M1CBU3	40S ribosomal protein S12	55.9441	6	9	3	143	15.1	6.01	0.852621	0.75272	0.833828	1.1365	1.02176	1.05143	1.27498	1.01978	0.947577	0.813056	1.0699	1.08078
M0ZWP5	Coatomer subunit alpha	17.3235	18	25	18	1218	137	7.28	0.989044	0.972112	1.03884	0.962151	1.02888	0.9751	0.984064	1.05478	0.954183	1	0.988712	0.997676
M1C7N9	PRA1 family protein	4.12844	1	1	1	218	23.2	10.32	1.0303	0.990596	1.01254	0.946708	1.08673	1.09927	1.17032	1.11076	1.00104	1.01115	1.04424	1.09404
M1CVV5	Uncharacterized protein	4.70219	2	2	2	638	69.1	7.15	1.19688	0.998958	1.06458	0.95625	0.980208	1.02708	1.08333	1.11146	0.997917	1.08681	0.987847	1.06424
M1AZM2	Uncharacterized protein	21.6354	11	15	8	587	65.4	5.07	1.02376	0.838614	1.02871	0.978218	0.971287	0.948515	1.09901	1.06535	0.948515	0.963696	0.966007	1.03762
M1D0P3	Uncharacterized protein	3.28638	1	1	1	213	24.1	7.78	1.28685	1.0873	1.07596	1.07596	1.20748	1.13039	1.15986	1.22902	1.08617	1.15004	1.13794	1.15835
M1BCJ0	Acyl-[acyl-carrier-protein] desaturase	6.04534	2	2	2	397	45.1	6.27	0.91967	0.803296	0.909372	1.11226	1.07827	1.06282	1.20082	1.22451	0.986612	0.877446	1.08445	1.13732
M1AFC7	H/ACA ribonucleoprotein complex subunit	15.1832	2	3	2	191	19.7	11.36	0.828221	0.741309	0.823108	1.12168	1.07669	1.16053	1.24744	1.24847	0.97955	0.797546	1.11963	1.15849
Q307X7	Ribosomal protein PETRP-like	33.526	7	18	4	173	19.8	10.11	0.860582	0.859579	0.897693	1.03511	1.06118	1.03611	1.0672	1.25276	0.960883	0.872618	1.04413	1.09361
M1AFT5	Chlorophyll a-b binding protein, chloroplastic	28.4211	7	23	7	285	31.1	6.14	1.15326	1.04981	0.984674	0.944444	1	0.93295	0.845785	0.750958	0.918582	1.06258	0.959132	0.838442
M1BPD8	Uncharacterized protein	27.5229	2	2	2	109	12	6.55	1.25588	1.11373	1.03039	0.823529	0.879412	1.03529	0.879412	0.845098	0.940196	1.13333	0.912745	0.888235
M1AEE2	Uncharacterized protein	14.0481	7	7	7	541	59.4	8.91	1.15584	1.1988	1.23277	0.86014	0.858142	0.948052	0.863137	0.915085	0.958042	1.1958	0.888778	0.912088
M1CUK9	Uncharacterized protein	5.10806	2	3	2	509	59.3	8.54	0.984906	0.939623	1.00849	0.874528	0.906604	0.896226	1.01226	0.907547	0.904717	0.977673	0.892453	0.941509
M1C511	Dolichyl-diphosphooligosaccharide--protein glycosyltransferase subunit 1	9.74576	4	5	3	472	52.9	8.62	1.03854	1	1.15619	1.06288	0.932049	1.01116	0.982759	0.986815	0.972617	1.06491	1.00203	0.98073
M0ZKT9	Uncharacterized protein	26.3242	16	20	15	623	70.6	7.11	0.847222	1.07242	0.999008	1	1.06845	1.03671	0.965278	0.980159	0.951389	0.972884	1.03505	0.965608
M1AX74	Probable bifunctional methylthioribulose-1-phosphate dehydratase/enolase-phosphatase E1	4.85437	3	4	3	515	56.6	6.62	1.17533	1.11927	1.11111	0.860347	0.988787	0.9684	0.956167	1.0367	0.977574	1.13524	0.939178	0.990146
M1CNG1	Uncharacterized protein	22.6744	7	9	7	344	38.7	5.35	0.930187	0.913471	0.970501	0.986234	1.00393	1.01573	1.059	1.00983	0.94297	0.938053	1.00197	1.00393
Q3HVM0	Proteasome subunit alpha type	37.1094	8	13	8	256	28	5.52	1.02632	0.891813	0.935673	1.0117	0.946394	1.00975	0.988304	1.00195	0.934698	0.951267	0.989279	0.974984
M1AKN6	Phospholipase D	18.0917	12	15	10	807	91.9	6.11	0.974385	1.10963	1.04098	0.974385	1.09016	1.01127	0.992828	1.0707	0.982582	1.04167	1.02527	1.01537
M0ZU96	Uncharacterized protein	23.5849	7	13	6	424	43.8	7.11	0.873653	0.940255	0.989226	1.0049	0.997062	1.00098	1.02351	1.02644	0.939275	0.934378	1.00098	0.996409
M1C8V2	Uncharacterized protein	10.951	3	3	2	347	37.4	5.39	1.12272	1.02028	1.07302	0.791075	1.0497	0.993915	1.02941	1.08925	0.972617	1.07201	0.944895	1.03043
M1CCZ4	Uncharacterized protein	16.1871	3	3	3	278	30.8	5.2	1.07668	0.915966	0.957983	1.06303	1.10084	1.10924	1.1292	1.14496	1.00735	0.983543	1.09104	1.09384
M1AAV9	Uncharacterized protein	1.17801	1	1	1	764	84.3	6.23	0.833501	0.914744	0.807422	1.08927	1.08225	1.09729	1.13641	1.10732	0.961886	0.851889	1.0896	1.06854
M1CET8	Uncharacterized protein	1.02828	1	1	1	778	87.4	4.77	0.912698	0.83631	1.02183	0.967262	0.963294	0.99504	1.10218	1.17063	0.951389	0.923611	0.975198	1.07474
B5AGT4	Snakin-2	7.69231	1	1	1	104	11	8.5	0.852878	2.2452	1.64392	0.6258	0.711087	1.22601	0.653518	0.680171	1.02345	1.58067	0.8543	0.785714
M1C4B5	Uncharacterized protein	4.11985	1	1	1	267	29.8	8.03	1.35095	1.42283	1.79175	0.632135	0.800211	0.768499	0.899577	0.891121	1.0148	1.52185	0.733615	0.935166
M1AMB5	Uncharacterized protein	12.4611	3	3	3	321	35.6	6.19	0.903066	1.03066	0.9545	1.15035	1.04154	1.01583	0.934718	0.911968	0.949555	0.962743	1.06924	0.93208
A0A0M4KLK0	2-alkenal reductase NADP+-dependent-like protein (Fragment)	7.84314	1	1	1	153	17.3	7.59	1.1223	1.26413	1.20863	1.07194	0.855087	0.893114	0.921891	0.953751	0.986639	1.19836	0.940048	0.954094
I6WZC5	Serine/threonine-protein phosphatase	6.20621	5	5	2	999	106.5	6.07	1.1393	0.976119	1.08557	0.949254	0.954229	1.01294	0.931343	0.946269	0.955224	1.067	0.972139	0.944279
M0ZUN5	Uncharacterized protein	8.40336	2	3	2	238	24.8	4.67	0.827957	0.98436	0.833822	1.20039	1.03617	1.03421	0.969697	0.951124	0.938416	0.882046	1.09026	0.953079
M1BSG3	Uncharacterized protein	37.594	5	11	1	133	15.3	10.35	0.839269	0.900866	0.916266	1.03176	1.00289	1.01444	1.05294	0.944177	0.923965	0.885467	1.01636	0.973693
M1BVA8	Uncharacterized protein	20.8333	9	15	9	600	65.7	6.77	0.92878	0.989268	0.980488	0.964878	0.996098	0.996098	0.994146	0.96878	0.936585	0.966179	0.985691	0.966504
M1CCB4	Uncharacterized protein	18.5771	4	7	2	253	27.4	6.44	1.12213	0.907098	1.00626	1.08351	1.03967	1.119	1.08977	1.06889	1.00209	1.01183	1.08072	1.05358
M1D188	Uncharacterized protein	3.06122	1	1	1	294	32.3	6.24	0.868121	1.03416	1.02941	0.898482	0.928843	0.888046	0.948767	0.981973	0.910816	0.97723	0.905123	0.947185
D5L6G0	Proton pump interactor 1	18.7599	11	14	11	629	71	9.14	1.05164	0.986097	0.981132	0.949355	0.961271	0.968222	1.04469	1.03376	0.953327	1.00629	0.959616	1.01059
M1B489	Uncharacterized protein	17.6378	10	11	10	635	73.5	5.82	1.06807	0.88989	0.960961	1.07708	0.961962	0.955956	1.07608	1.06006	0.960961	0.972973	0.998332	1.03237
M1CQC8	Tubulin beta chain	52.7964	16	52	3	447	50.3	4.86	0.952616	0.899309	0.968411	1.00099	1.07502	0.990128	0.990128	1.04738	0.94768	0.940112	1.02205	0.995064
G1CC08	Acetyl-coenzyme A carboxylase carboxyl transferase subunit beta, chloroplastic	20.1183	8	14	8	507	57.6	5.33	0.86987	0.943944	0.965966	1.05205	1.08909	1.02603	1.03504	1.06807	0.960961	0.926593	1.05572	1.02135
M1BZD6	Uncharacterized protein	6.95971	2	2	2	273	30	8.46	0.850202	0.927126	0.973684	1.11437	1.03138	1.06883	1.083	1.10121	0.97166	0.917004	1.07152	1.05196
M0ZJ54	Uncharacterized protein	3.02158	2	2	2	695	77.7	6.47	1.00393	0.969548	0.95776	0.920432	0.973477	1.0334	0.952849	1.06974	0.943026	0.977079	0.975769	0.98854
M1B3C6	Uncharacterized protein	8.84718	3	4	3	373	39.9	7.11	0.818452	0.972222	0.902778	0.990079	1.03472	1.06944	1.07639	1.10417	0.952381	0.897817	1.03142	1.04431
M1CSN8	Uncharacterized protein	25.9424	11	26	11	451	50.2	5.26	0.739044	0.966135	0.896414	1.06375	1.14741	1.0239	1.05478	1.11155	0.956175	0.867198	1.07835	1.04084
M1AWQ8	Uncharacterized protein	2.75482	1	1	1	363	40.4	5.02	1.42189	1.03763	1.22919	0.942987	1.21437	1.08552	1.04333	1.33295	1.09464	1.22957	1.08096	1.15697
M1CYN3	Uncharacterized protein	16.2602	2	2	2	123	13.5	6.27	0.84608	0.724665	0.773423	1.06501	0.978967	0.99522	1.10899	1.15105	0.917782	0.781389	1.01307	1.05927
Q307Z7	Acidic ribosomal protein P1a-like	14.2857	1	6	1	112	11.4	4.41	0.867585	0.759534	0.810381	1.20657	1.16525	1.18432	1.28708	1.29555	1.01695	0.8125	1.18538	1.19986
M1BEH2	Uncharacterized protein	3.22581	1	1	1	434	48.3	5.21	1.32924	1.26483	1.48057	0.923313	0.694274	0.785276	0.95092	0.813906	0.982618	1.35821	0.800954	0.915815
M1ABD4	Uncharacterized protein	11.9734	6	8	5	451	49.5	8.65	1.12682	1.09252	1.16528	1.17775	0.969854	0.918919	0.996881	0.948025	0.99896	1.12821	1.02218	0.981289
M1AYU2	Uncharacterized protein	10.0806	2	3	2	248	27.3	7.83	1.09552	1.06269	1.09055	0.909453	0.914428	1.03781	0.975124	0.910448	0.956219	1.08292	0.953897	0.947264
M1D2R2	Serine/threonine-protein phosphatase	25.641	5	8	2	312	35.6	5.31	1.14769	1.00513	1.11692	0.984615	1.01026	1.0441	0.964103	0.997949	0.985641	1.08991	1.01299	0.982564
B5M4B1	Tubulin beta chain	55.8758	17	56	5	451	50.5	4.86	0.971746	0.938446	1.0111	1.05853	1.08577	1.00605	1.02624	1.02422	0.969728	0.973764	1.05012	1.00673
M1BCJ8	Uncharacterized protein	26.7974	12	18	9	612	66.5	6.93	0.955577	0.989141	0.953603	1.02172	1.03258	0.995064	0.965449	1.00987	0.948667	0.966107	1.01645	0.974663
M1AN00	Uncharacterized protein	12.1379	8	9	8	725	81.9	8.98	1.18081	0.913131	0.99899	0.983838	0.952525	1.04848	1.00303	1.04949	0.970707	1.03098	0.994949	1.00774
M0ZY55	Acetyl-coenzyme A synthetase	3.32805	2	2	1	631	70.1	6.37	1.14766	0.874745	1.111	0.964358	1.05499	0.977597	0.982688	1.09063	0.978615	1.04447	0.998982	1.01731
M1A0U2	Uncharacterized protein	1.53846	1	5	1	390	43.3	8.06	1.13655	0.95063	1.08403	1.11975	1.00735	0.968487	1.10399	1.125	1.00945	1.05707	1.03186	1.07948
M1D2D6	Uncharacterized protein	2.87081	1	1	1	209	23.2	5.03	1.03134	0.837607	1.02564	0.916429	0.916429	0.862298	0.962963	1.03134	0.912631	0.964862	0.898386	0.968978
M1BXP4	Uncharacterized protein	8.80829	6	7	5	772	85.6	5.48	0.896987	0.774538	0.843537	0.956268	1.06706	1.04956	1.09232	1.10398	0.933916	0.838354	1.0243	1.04341
M1A6K0	Uncharacterized protein	1.53257	1	1	1	522	57.9	8.98	1.45291	0.956614	1.0455	0.97037	1.03915	0.918519	0.924868	1.25608	1.01693	1.15168	0.976014	1.06596
M1A997	Uncharacterized protein	3.26975	1	2	1	367	39.7	8.84	0.854886	0.856861	0.958539	1.09576	1.08786	0.943731	0.94768	1.17769	0.948667	0.890095	1.04245	1.02468
M1A1D9	Uncharacterized protein	16.6181	5	8	0	343	38	6.7	1.03383	0.912262	0.928118	0.96723	1.12051	1.13636	1.08245	1.37315	1.01586	0.958069	1.0747	1.15715
M1A8P0	Uncharacterized protein	11.4198	3	3	1	324	35.7	5.62	1.13627	1.32285	1.42138	0.907757	0.927673	0.936059	0.901468	0.921384	1.00839	1.2935	0.923829	0.943746
M1BAW9	Uncharacterized protein	5.85366	1	2	1	205	22.9	6.04	0.936553	0.991477	1.13352	1.08333	0.86553	0.766098	0.91572	0.86553	0.910985	1.02052	0.904987	0.897412
M1B340	Uncharacterized protein	13.6476	4	4	4	403	46.1	9.31	1.0268	0.983505	1.09485	1.13402	1.04536	0.990722	1.03711	1.00412	0.991753	1.03505	1.0567	1.011
M1CX55	Uncharacterized protein	7.77778	2	2	2	360	39.1	7.3	0.880863	0.905253	0.898687	0.97561	0.947467	0.97561	0.972795	0.923077	0.902439	0.894934	0.966229	0.93277
M1B4I6	Uncharacterized protein	19.0016	11	14	8	621	70.1	5.97	0.966068	0.93014	0.96507	0.947106	1.09281	1.07285	1.06188	0.983034	0.96008	0.953759	1.03759	1.00166
M1C578	Uncharacterized protein	13.0252	2	2	2	238	26.7	8.21	0.858576	1.10732	0.986961	1.1324	1.02909	1.08225	0.865597	1.00301	0.964895	0.984286	1.08124	0.9445
M0ZW66	Uncharacterized protein	12.2549	2	2	2	204	22.2	6.14	1.0617	0.981915	1.16596	0.990426	1.08936	1.07447	1.1766	1.07447	1.0234	1.06986	1.05142	1.09149
K7WVF4	Glycosyltransferase	4.54545	2	2	1	462	52.2	6.27	1.09668	0.859716	0.896682	1.03223	0.903318	0.882464	0.938389	0.958294	0.911848	0.951027	0.939336	0.936177
M1C0I4	Uncharacterized protein	24.5823	7	7	7	419	44	6.4	0.777551	1.00816	0.921429	1.12041	1.17959	1.10204	1.07041	1.04388	0.981633	0.902381	1.13401	1.03197
M1B054	Uncharacterized protein	25.5792	19	25	19	1079	122.3	6.25	0.928283	1.03939	1.0202	1.00808	1.05152	1.03636	1.00909	1.03434	0.971717	0.99596	1.03199	1.00505
M1CAU1	Uncharacterized protein	47.0449	15	25	14	423	47.5	5.02	1.05366	1.01858	1.07637	1.00516	1.01135	1.0289	1.07534	1.05779	0.992776	1.04954	1.01514	1.04197
Q7XAC9	Mitogen-activated protein kinase kinase	2.94118	1	1	1	374	41.2	8.57	1.15725	0.988695	1.00308	1.074	0.880781	1.06269	1.05961	1.06269	0.988695	1.04967	1.00582	1.037
M1AW94	Uncharacterized protein	37.9877	14	23	14	487	55.5	7.2	0.958974	1.02154	0.974359	1.07385	1.0841	1.08821	1.0041	1.06462	0.986667	0.984957	1.08205	1.01846
Q6J5M8	Purple acid phosphatase	7.75681	3	4	3	477	54.8	7.01	1.15519	0.948613	1.04214	0.989723	1.00103	1.05242	1.03289	1.06783	0.988695	1.04865	1.01439	1.0298
M1D367	Uncharacterized protein	29.3103	6	10	6	232	25.5	8.21	0.854902	0.913725	0.873529	1.08235	1.06078	1.03333	1.01176	1.02941	0.943137	0.880719	1.05882	0.994771
M1BM03	Uncharacterized protein	47.3214	5	11	2	112	12.4	9.54	1.00823	0.900206	1.00514	1.07613	1.11934	1.01337	1.09156	1.08436	0.989712	0.971193	1.06962	1.05521
M0ZW54	Uncharacterized protein	21.7993	7	10	4	289	32	6.37	1.00834	0.908238	1.05631	1.00417	1.09281	1.13452	1.10949	1.11157	1.00313	0.990963	1.07716	1.07473
M1A1H1	Uncharacterized protein	4.52962	1	1	1	287	30.3	9.39	0.915957	0.958511	0.914894	1.23723	1.25319	1.17447	1.02234	1.13723	1.0234	0.929787	1.22163	1.06099
M1BFP9	Aldehyde dehydrogenase	35.0877	13	17	13	513	54.4	7.25	0.96994	1.00401	1.03808	0.978958	0.996994	0.97996	1.01603	1.07214	0.963928	1.00401	0.985304	1.01737
M0ZYR2	Uncharacterized protein	7.5	2	2	1	280	32.3	11.27	1.37137	0.892357	1.02476	1.08827	1.0409	0.87944	1.24758	1.18407	1.03552	1.09616	1.00287	1.15572
M1BGM9	Uncharacterized protein	9.53545	2	2	2	409	43.9	6.61	0.782783	0.796797	0.992993	1.24725	1.2973	0.773774	1.04905	1.10811	0.962963	0.857524	1.10611	1.04004
M1D4F9	Uncharacterized protein	45.9184	17	52	5	392	43.9	6.04	0.812942	0.653185	0.65723	1.22144	1.21739	1.2639	1.1911	1.12133	0.9727	0.707786	1.23424	1.09505
M1AG30	Uncharacterized protein	3.70534	8	10	8	2267	252.4	6.54	0.887424	0.863083	0.940162	1.08925	1.12272	1.0568	1.08215	1.12576	0.975659	0.89689	1.08959	1.06119
M1C1G1	Uncharacterized protein	3.97614	2	2	2	503	54.8	5.76	0.688235	0.862745	0.830392	1.02059	1.1098	1.16275	1.09412	1.0902	0.943137	0.793791	1.09771	1.04248
M0ZWR5	Uncharacterized protein	3.30882	1	1	1	272	30.2	5.3	1.10371	0.929039	1.09825	1.05459	1.16376	1.0786	1.20197	1.2369	1.05022	1.04367	1.09898	1.16303
M0ZZP1	Transmembrane 9 superfamily member	7.65306	4	6	1	588	67.1	7.68	0.955148	0.941896	0.940877	1.04791	1.08359	1.00714	1.04791	1.19062	0.980632	0.945973	1.04621	1.07305
M1CCP8	Uncharacterized protein	2.22222	1	2	1	270	29.9	6.79	0.989785	0.864147	0.828396	0.969356	1.0429	1.13687	1.19305	1.20735	0.982635	0.89411	1.04971	1.12768
M1AQQ0	Uncharacterized protein	12.7389	6	9	6	471	52.1	5.24	0.957601	0.829369	0.920372	1.05791	1.07859	1.10031	1.17477	1.22647	0.994829	0.902447	1.07894	1.13202
M1BT69	Uncharacterized protein	30.5648	8	13	5	301	34.6	9.47	0.914547	0.890132	0.940997	1.06918	1.10071	0.990844	1.07731	1.2116	0.978637	0.915226	1.05358	1.08918
M1CQA8	Uncharacterized protein	4.27046	1	3	1	281	31.1	7.06	1.01947	1.12807	1.0584	1.0123	0.968238	0.917008	0.895492	1.2623	0.985656	1.06865	0.965847	1.04781
M1CEH2	Uncharacterized protein	4.22535	1	1	1	213	25.3	6.61	0.858216	1.66479	1.38873	0.825352	0.710798	0.685446	0.604695	0.747418	0.904225	1.30391	0.740532	0.752113
M1CPA2	Uncharacterized protein	24.5833	8	10	8	480	51.4	8.19	1.20787	1.16448	1.20383	0.831483	0.967709	0.93441	0.885974	0.92331	0.971746	1.19206	0.911201	0.92701
M0ZI36	Uncharacterized protein	10.0182	5	5	5	549	62.2	6.83	0.853726	1.12328	0.961362	0.873965	0.918123	0.878565	0.837167	0.868445	0.885925	0.979454	0.890218	0.863845
M1ARW1	Uncharacterized protein	45.3629	17	31	17	496	53.1	7.15	0.824458	1.08383	0.988166	1.09073	1.0355	0.983235	0.956607	0.948718	0.949704	0.965483	1.03649	0.951677
M1AHA4	Uncharacterized protein	28.2407	6	10	2	216	23.9	7.83	1.00984	1.01673	1.0935	0.893701	1.00197	0.959646	0.970472	0.949803	0.947835	1.04003	0.951772	0.956037
M1AE33	Uncharacterized protein	26.3514	17	26	17	740	82	6.15	0.824876	1.11542	0.983085	1.17413	1.03383	0.963184	0.932338	0.965174	0.958209	0.974461	1.05705	0.951907
M1A3Z3	Uncharacterized protein	21.0674	7	9	7	356	38.6	5.63	0.975369	0.943842	0.944828	1.0532	0.976355	0.955665	1.06305	0.991133	0.948768	0.95468	0.995074	1.00099
M1D7P8	ATP-dependent Clp protease proteolytic subunit	27.2727	5	10	5	275	29.6	8.44	0.962733	1.0528	1.00311	1.03209	1.05487	1.16977	1.00828	1.07143	0.996894	1.00621	1.08558	1.02553
M0ZLQ0	Eukaryotic translation initiation factor 3 subunit M	26.3415	8	11	8	410	46.3	5.24	1.02878	0.919836	1.0668	1.03494	1.05036	1.03803	1.0853	1.06372	0.989723	1.00514	1.04111	1.04625
M0ZKM2	Uncharacterized protein	18.4549	7	8	7	466	51.4	7.14	0.996059	0.764532	0.875862	0.79803	1.12414	1.14877	1.16749	1.02857	0.948768	0.878818	1.02365	1.04828
M1CCR6	Uncharacterized protein	29.7297	12	15	10	555	60.1	6.8	0.958333	0.972561	1.01321	1.02236	1.02947	1.03354	1.07825	1.0752	0.978659	0.981369	1.02846	1.04404
M1BE32	Uncharacterized protein	7.49646	4	5	4	707	81.9	8.53	1.06897	0.865112	1.03854	0.962475	1.02738	1.03854	1.05984	1.10446	0.976673	0.990872	1.00947	1.04699
M1D4H3	Alpha-1,4 glucan phosphorylase	3.68159	4	4	3	1005	113.6	6.35	0.948294	0.973113	0.838676	1.14581	1.15305	1.07549	1.02482	1.18511	0.995863	0.920028	1.12478	1.0686
M0ZS65	Uncharacterized protein	16.7286	4	7	4	269	29.1	5.06	0.828866	0.814433	0.835052	1.18351	1.12887	1.09794	1.16804	1.25979	0.992784	0.826117	1.13677	1.14021
M1CPQ7	Uncharacterized protein	11.6418	4	4	4	335	38.3	4.93	0.761431	0.837972	0.870775	1.0159	1.06262	1.10139	1.11133	1.22266	0.957256	0.823393	1.05997	1.09708
M1CV58	Uncharacterized protein	1.19522	1	1	1	1004	108.2	5.12	1.58433	1.00979	1.38847	0.917301	0.912949	1.05332	0.990207	0.973885	1.04897	1.32753	0.96119	1.00435
M1CHR3	Uncharacterized protein	18	5	7	5	300	33.4	6.29	1.0584	1.10553	1.12807	1.07582	0.995902	0.978484	0.936475	0.978484	0.987705	1.09734	1.01673	0.967555
M1AM23	Uncharacterized protein	40.2027	12	21	12	296	33.5	7.96	0.941473	1.03734	0.975782	1.04945	1.04137	1.10494	0.994955	0.972755	0.972755	0.984864	1.06525	0.980155
M1B815	Uncharacterized protein	42.2131	9	13	3	244	26.6	8.38	1.00964	0.938284	1.01061	0.9865	0.883317	0.941176	1.01254	0.931533	0.929605	0.986178	0.936998	0.957891
M1CE55	Peroxidase	22.8659	6	7	6	328	36	7.58	1.20665	0.854839	1.10383	0.978831	1.10383	0.871976	1.00504	0.981855	0.971774	1.05511	0.984879	0.986223
O49951	Phosphoinositide phospholipase C	3.00885	2	2	1	565	64.3	5.47	1.47333	1.11667	1.30778	0.927778	0.886667	1.14556	1.05667	1.12556	1.07111	1.29926	0.986667	1.08444
M1ASF0	4-hydroxy-4-methyl-2-oxoglutarate aldolase	41.5663	7	10	4	166	17.7	5.33	0.836538	0.863462	0.943269	1.01827	1.06827	0.978846	1.00385	0.976923	0.926923	0.88109	1.02179	0.969231
P56337	Eukaryotic translation initiation factor 5A-5	47.7987	7	13	3	159	17.3	6.14	1.055	0.909	0.988	0.973	1.014	0.997	1.079	1.021	0.964	0.984	0.994667	1.02133
M1ADR9	Uncharacterized protein	23.2	3	9	3	125	13.7	9.47	1.20975	1.02754	1.17055	0.967161	0.998941	1.04449	1.05508	1.09958	1.02119	1.13595	1.00353	1.05862
M1BTJ6	2-phytyl-1,4-beta-naphthoquinone methyltransferase, chloroplastic	3.51562	1	1	1	256	28.2	8.07	1.00282	1.04789	1.0216	0.798122	0.9277	0.882629	0.808451	0.994366	0.905164	1.0241	0.869484	0.90266
Q2VEE1	50S ribosomal protein L22, chloroplastic	16.129	2	9	2	155	17.8	9.74	0.718324	0.915205	0.915205	1.06725	1.06043	1.02924	1.06238	1.03899	0.939571	0.849578	1.05231	1.01365
M1AZN8	Uncharacterized protein	7.84114	8	8	8	982	109.4	6.55	1.02307	0.988967	1.05617	0.913741	0.997994	1.01605	0.984955	1.08225	0.966901	1.02273	0.975928	1.01137
M1CBM0	Uncharacterized protein	46.6006	27	83	27	706	75.1	5.3	0.78169	0.977867	0.851107	1.09155	1.1167	1.11569	1.0664	1.09054	0.969819	0.870221	1.10798	1.04225
M1CLM3	Uncharacterized protein	9.35024	5	6	4	631	69.6	8.28	0.904082	0.981633	1.01429	1.16735	1.01531	1.01531	1.00612	1.11429	0.983673	0.966667	1.06599	1.03469
M0ZSL3	Uncharacterized protein	58.7379	19	43	19	412	46.9	4.61	0.996051	0.817374	0.922014	1.01185	0.973346	0.987167	1.12043	1.09082	0.951629	0.911813	0.990786	1.05429
M0ZGT6	60S ribosomal protein L36	28.1818	4	6	1	110	12.4	11.43	0.729087	0.801331	0.772814	1.11787	0.989544	0.963878	1.04278	1.1711	0.91635	0.767744	1.02376	1.04341
M1B9G2	Uncharacterized protein	3.25203	1	1	1	246	25.2	8.97	0.907067	0.981607	0.99516	0.914811	0.92062	0.891578	0.936108	1.19942	0.933204	0.961278	0.909003	1.02291
M1D7J8	Uncharacterized protein	7.58621	1	1	1	145	16.4	5.15	0.884103	0.781538	0.934359	1.10462	1.14154	0.946667	1.18256	1.29333	0.988718	0.866667	1.06427	1.15487
M1AJD8	Uncharacterized protein	8.53659	2	3	2	246	27.7	7.24	1.182	1.17211	0.910979	1.04055	0.934718	0.948566	0.879327	0.866469	0.9545	1.08836	0.974613	0.900099
M0ZHF7	Uncharacterized protein	8.8	4	5	4	500	54.7	5.24	1.06566	1.11919	1.06263	1.06869	1.05556	0.89798	0.958586	0.89798	0.974747	1.08249	1.00741	0.943771
M1AKD0	Uncharacterized protein	12.2924	3	4	3	301	34	7.23	1.18609	0.996933	1.36912	0.932515	0.869121	1.02556	0.897751	0.962168	0.986708	1.18405	0.942399	0.948875
M1C075	Uncharacterized protein	43.9199	27	88	1	699	80.2	5.03	1.01687	0.944444	1.0119	0.958333	0.993056	0.993056	1.06944	0.97619	0.957341	0.991071	0.981481	1.00099
M1BWD2	Coatomer subunit epsilon	7.56014	2	4	2	291	31.9	5.24	0.968841	0.856865	0.943525	1.06037	0.971762	0.945472	1.06816	0.982473	0.93963	0.923077	0.992535	0.996754
M0ZSP0	Uncharacterized protein	1.30293	1	1	1	614	68.5	6.61	0.970646	0.959883	1.17613	0.94227	0.867906	0.932485	1.00098	0.991194	0.944227	1.03555	0.91422	0.9788
M1BHY2	Uncharacterized protein	3.08789	1	2	1	421	45.4	6.6	1.09813	1.06395	1.10584	1.05843	1.21169	1.12459	1.17751	1.12128	1.06395	1.08931	1.13157	1.12091
M1AAI6	Uncharacterized protein	22.2727	5	5	5	220	24.1	8.27	0.897898	0.858859	0.88989	1.12412	1.04605	1.04104	1.13514	1.05205	0.965966	0.882216	1.0704	1.05105
M1D118	Uncharacterized protein	13.9818	12	13	12	987	110.4	5.14	0.987	0.944	0.968	1.012	0.997	1.038	1.036	1.052	0.965	0.966333	1.01567	1.01767
Q2VEC3	Protein TIC 214	12.0297	20	26	20	1887	224.8	9.73	0.944835	0.905717	0.967904	1.06118	1.04814	1.01705	1.03109	1.08726	0.967904	0.939485	1.04213	1.02875
M1C6Z9	Uncharacterized protein	53.5613	14	28	14	351	37.3	4.54	0.849151	0.835165	0.793207	1.16284	1.09091	1.09191	1.08292	1.11888	0.964036	0.825841	1.11522	1.05528
M1C836	Uncharacterized protein	26.9058	4	5	4	223	23.8	8.72	1.10557	0.851417	0.867058	1.00098	0.85044	0.998045	1.04985	1.1085	0.943304	0.941349	0.949821	1.03389
M0ZGW2	Uncharacterized protein	1.80305	1	1	1	721	81.4	9.25	1.00093	1.21058	1.13636	0.557514	0.897032	1	0.927644	0.649351	0.896104	1.11596	0.818182	0.824366
M1BGA1	Uncharacterized protein	10.7399	5	5	4	838	94.8	5.95	0.969697	1.18182	0.937439	1.0088	1.03812	0.907136	0.910068	0.87781	0.944282	1.02965	0.984686	0.91072
M1AJB4	Uncharacterized protein	17.931	6	6	6	435	45.4	8.73	0.849392	1.11038	0.936389	0.935454	1.02432	0.932647	0.802619	0.858746	0.903648	0.965388	0.964141	0.855005
Q38M71	UDP-glucose:protein transglucosylase-like	60.3306	18	47	3	363	41.1	5.92	1.13541	1.03912	1.15145	0.922768	0.893681	0.948847	1.00502	0.963892	0.968907	1.10866	0.921765	0.979271
M1D0T5	Uncharacterized protein	18.8235	13	33	3	765	80.2	5.27	0.715226	1.07519	0.921053	0.953008	1.07331	0.977444	0.866541	0.908835	0.907895	0.903822	1.00125	0.894424
M1CVH3	Uncharacterized protein	25.3012	3	4	3	166	17.7	7.34	0.856585	0.85561	0.934634	1.23122	1.02927	0.998049	0.963902	0.94439	0.942439	0.882276	1.08618	0.950244
M1C5J7	T-complex protein 1 subunit gamma	21.982	11	15	11	555	60.4	5.94	0.912959	0.870406	0.904255	1.00677	0.998066	0.979691	1.11219	0.950677	0.934236	0.895874	0.994842	0.999033
M1B4C0	Uncharacterized protein	16.9492	13	27	3	767	80.6	5.21	0.948156	1.08674	1.01296	0.969093	1.02991	1.01496	0.932203	1.01396	0.963111	1.01595	1.00465	0.969757
P56333	Eukaryotic translation initiation factor 5A-1/2	45	6	12	3	160	17.4	5.99	0.923077	0.916261	0.927945	0.956183	1.00292	1.00584	1.07303	0.99221	0.940604	0.922428	0.988315	1.00195
M1C3Q2	Uncharacterized protein	8.27943	6	7	5	773	83.9	7.55	1.19215	1.0674	1.03521	0.905433	0.904427	0.928571	1.00302	1.05131	0.971831	1.09826	0.91281	1.00872
M1CNI7	Uncharacterized protein	32.9446	8	12	4	343	38.5	6.65	1.07157	0.830645	0.959677	1.06452	0.992944	0.993952	1.1371	1.05544	0.97379	0.953965	1.01714	1.05544
M0ZSL7	Uncharacterized protein	41.2256	12	25	12	359	39.5	5.83	1.16084	0.801199	0.906094	0.956044	0.99001	1.03796	1.12488	1.04695	0.965035	0.956044	0.994672	1.04562
M1B8Z6	Uncharacterized protein	2.90698	1	1	1	344	37.4	7.71	1.213	0.902	0.956	0.964	0.859	1.081	0.987	1.072	0.966	1.02367	0.968	1.00833
M0ZRD6	Uncharacterized protein	30.3621	7	11	7	359	39	7.68	0.779575	0.943377	0.839232	1.22851	1.12133	1.03236	1.05359	1.13549	0.976744	0.854061	1.1274	1.05527
Q43838	Pectinesterase (Fragment)	35	6	8	1	220	24.2	8.63	1.1813	0.765817	0.778093	0.806421	0.996223	0.94712	0.979226	1.07838	0.912181	0.908404	0.916588	0.989928
M1BEI4	Uncharacterized protein	2.16648	2	2	2	877	100.2	9	1.0041	0.855533	0.964139	0.94877	1.03381	1.1209	1.15164	1.17725	0.989754	0.941257	1.03449	1.10622
M1BS06	Uncharacterized protein	6.59341	2	4	1	273	29	10.55	0.755389	0.727273	0.695408	1.09466	0.98313	1.11528	0.999063	1.09841	0.905342	0.726023	1.06435	1.00094
M1CWH9	Uncharacterized protein	32.5243	7	15	2	206	23.5	10.7	0.943396	0.89573	0.997021	0.992056	1.01589	0.883813	0.940417	1.30089	0.959285	0.945382	0.963919	1.06687
M1B467	Uncharacterized protein	3.0303	1	1	1	363	41.1	7.15	1.38694	0.808967	0.983431	1.04971	0.875244	1.10039	0.845029	0.753411	0.942495	1.05978	1.00845	0.846979
M0ZTM9	Uncharacterized protein	14.5749	2	7	1	247	26.6	6.81	1.52016	1.24194	1.55645	0.690524	0.634073	0.71371	0.885081	0.862903	0.974798	1.43952	0.679435	0.907594
M1A626	AP complex subunit sigma	9.31677	1	1	1	161	18.7	7.36	1.05368	1.21158	1.02737	1.09895	1.07789	1.18842	0.938947	0.911579	1.01789	1.09754	1.12175	0.95614
Q308A7	Ripening regulated protein DDTFR10-like	24.1379	5	16	1	232	25.3	4.61	1.02231	1.00811	1.06795	1.01521	0.960446	1.12373	1.08114	0.883367	0.98073	1.03279	1.03313	0.981744
Q5XUH3	Osmotin-like protein	19.469	2	4	1	226	24.8	6.96	0.957009	1.01215	0.878505	1.06729	0.769159	0.947664	0.938318	0.871963	0.903738	0.949221	0.928037	0.904673
M1ABT4	Uncharacterized protein	25	4	4	3	200	21.5	7.09	1.09833	1.06588	1.16519	0.919371	0.903638	0.882006	0.927237	0.919371	0.950836	1.1098	0.901672	0.932481
M1AJV5	Uncharacterized protein	31.3616	22	35	22	896	98.3	5.22	1.03455	0.973346	1.04245	0.945706	0.967423	0.990128	0.996051	0.967423	0.95459	1.01678	0.967753	0.972688
M1B8R6	Uncharacterized protein	7.35695	2	2	2	367	39.4	7.62	0.948039	1.08039	1.0549	0.842157	0.972549	1.06961	0.903922	0.985294	0.948039	1.02778	0.961438	0.945752
M1BQD4	Uncharacterized protein	16.5254	5	5	5	472	51.1	7.2	0.911155	0.916091	1.03653	0.979269	1.08885	0.920039	1.05429	1.01086	0.95459	0.95459	0.996051	1.00658
M1ASX8	Uncharacterized protein	17.3077	3	4	3	156	17.9	8.82	1.23312	0.929325	1.13924	1.01371	1.01477	1.04852	1.05274	1.09916	1.02004	1.10056	1.02567	1.05731
M1C8Q7	Uncharacterized protein	23.5294	2	2	2	102	11.1	4.81	0.722832	0.968096	0.920239	1.05484	1.18544	1.08076	1.02792	1.04686	0.964108	0.870389	1.10701	1.01296
M1D2Z6	Uncharacterized protein	3.27869	1	1	1	366	41	8.46	0.763011	0.726766	0.900558	1.13476	0.993494	0.894052	1.00186	0.980483	0.898699	0.796778	1.00743	0.960347
M1BFY0	Uncharacterized protein	15.739	7	8	7	521	56.3	6.73	1.06224	0.99898	1.06633	0.965306	1.00204	0.954082	1.06531	1.10408	0.986735	1.04252	0.97381	1.05204
M1BMZ7	Uncharacterized protein	3.6036	1	1	1	333	37.2	4.93	0.775746	0.792108	0.725698	1.077	1.0154	1.15496	1.08951	1.06352	0.930703	0.764517	1.08245	1.02791
M1B248	Eukaryotic translation initiation factor 3 subunit K	14.5299	3	3	3	234	26.4	5.41	1.1285	1.125	1.17407	1.13668	1.19159	1.29206	1.18224	1.3236	1.12967	1.14252	1.20678	1.21184
Q8W214	Single-stranded DNA binding protein	47.4048	11	55	10	289	31.3	4.77	0.688119	0.805941	0.742574	1.19208	1.15347	1.09505	1.1099	1.15545	0.957426	0.745545	1.14686	1.07426
M1DCR5	Uncharacterized protein	5	2	2	2	320	36.3	5.29	0.800952	0.850476	0.86381	1.06381	0.911429	0.911429	1.07905	1.12286	0.920952	0.838413	0.962222	1.04095
M1BTZ0	Uncharacterized protein	30.6011	11	21	6	366	39.2	6.87	0.801572	0.770138	0.830059	1.09921	0.992141	1.07859	1.13458	1.16699	0.949902	0.800589	1.05665	1.08382
Q94IK2	STOREKEEPER protein	6.51629	3	3	3	399	44.2	5.71	0.857143	0.770443	0.857143	1.03547	1.03054	1.02069	1.09458	1.23251	0.952709	0.828243	1.0289	1.09327
M1CZ41	Uncharacterized protein	45.6233	14	47	1	377	41.7	5.58	1.26597	1.16021	0.842932	1.24921	1.06806	1.2377	0.94555	0.687958	1.01361	1.0897	1.18499	0.882373
M1B690	Uncharacterized protein	22.8311	6	14	3	219	25.4	5.8	1.03395	1.21823	1.27449	0.915616	0.804074	0.883608	0.840931	0.790495	0.938894	1.17556	0.867766	0.856773
M1D5Z7	Uncharacterized protein	3.23625	1	1	1	309	33.6	9.88	0.901846	0.954325	1.138	1.12245	0.949466	1.04568	0.865889	0.797862	0.940719	0.998056	1.0392	0.868157
M1B583	Uncharacterized protein	39.485	25	61	3	699	80.1	5.03	0.837917	1.17583	1.24067	0.765226	1.01768	0.891945	1.04912	0.892927	0.950884	1.08481	0.891618	0.964309
M1C0H5	Uncharacterized protein	9.7561	3	3	3	328	36.6	8.21	1.18344	1.1153	1.21069	1.09015	0.948637	0.959119	1.00524	0.955975	1.01468	1.16981	0.999301	0.991964
M1B308	Uncharacterized protein	4.89691	2	2	2	388	43.7	6.55	1	1.01009	1.12412	0.961655	0.968718	0.9667	1.12513	0.959637	0.976791	1.04474	0.965691	1.02052
M1A0W3	Uncharacterized protein	43.696	22	34	22	579	65.1	6.21	0.959922	0.898338	1	0.98827	0.963832	1.0088	1.0391	0.971652	0.946237	0.952753	0.986966	0.985663
M1C476	Uncharacterized protein	2.90456	1	1	1	241	27.3	5.44	1.07451	0.904902	0.973529	0.867647	0.893137	1.13039	1.02059	0.991176	0.94902	0.984314	0.963725	0.986928
M1CK99	Uncharacterized protein	9.7723	9	12	4	1054	117	9.38	0.957949	1.06051	1.04205	1.00821	1.0441	1.07897	1.02564	1.04513	0.992821	1.02017	1.04376	1.0212
M1ALV3	Dolichyl-diphosphooligosaccharide--protein glycosyltransferase subunit 1	13.8889	8	10	7	612	69	8.41	1.14781	0.925586	1.0316	1.00714	0.984709	1.04587	1.01223	1.05199	0.986748	1.035	1.01257	1.01699
K7WNX1	Light inducible tissue-specific ST-LS1	11.5942	2	6	1	138	14.4	9.52	0.804757	0.839445	0.729435	1.19921	1.17939	1.1893	0.974232	1.03568	0.959366	0.791212	1.1893	0.989759
M0ZGQ9	Uncharacterized protein	16.0763	4	8	4	367	39.8	8.76	0.947732	1.04142	1.03156	0.990138	1.00099	0.942801	0.899408	1.05325	0.954635	1.0069	0.977975	0.969099
M1C7K4	Uncharacterized protein	7.79817	3	3	2	436	49	9	1.0301	0.84466	0.934951	0.962136	0.979612	0.96699	0.994175	1.05534	0.939806	0.93657	0.969579	0.99644
M1ARE5	Uncharacterized protein	24.6231	5	7	3	199	22.2	6.79	1.16152	1.20988	1.46502	0.659465	0.897119	1	0.986626	0.91358	0.996914	1.27881	0.852195	0.965706
M0ZKR0	Uncharacterized protein	23.7864	13	20	5	618	66.7	7.21	0.975198	0.928571	1.01786	0.984127	1.0119	1.01587	1.0248	1.00099	0.96131	0.973876	1.00397	0.995701
M1A0I0	Uncharacterized protein	22.4138	8	10	8	464	50.7	8.63	0.92087	1.03858	0.990109	0.952522	1.0178	0.968348	1.0178	1.02671	0.958457	0.983185	0.979558	1.00099
M1AJW6	Uncharacterized protein	12.4424	3	3	1	217	24.1	5.95	0.767296	0.924528	1.2065	1.09539	1.3501	0.979036	1.05451	1.0891	1.01572	0.966108	1.14151	1.05311
M0ZY64	Uncharacterized protein	29.1066	7	8	5	347	38.2	4.88	1.03586	0.832992	0.859631	1.17418	1.06352	1.08607	1.09119	1.10963	0.992828	0.909495	1.10792	1.06455
M0ZHR6	Uncharacterized protein	12.8972	5	7	5	535	58	5.07	0.653041	0.884347	0.788634	1.31007	1.19641	1.06879	1.01496	1.08674	0.966102	0.775341	1.19176	1.0226
M1E043	Uncharacterized protein	1.45278	1	2	1	413	48.3	6.99	0.807265	0.962664	0.961655	1.06357	1.16751	0.979818	1.06559	1.10494	0.9778	0.910528	1.0703	1.04945
M0ZKJ3	Uncharacterized protein	15.3646	5	8	5	384	44.3	9.32	0.839604	0.90099	0.870297	1.09505	1.11089	1.02673	1.00891	1.09109	0.959406	0.870297	1.07756	1.0198
M1CJ63	Uncharacterized protein	22.3041	19	22	14	1085	120.5	5.16	1.00404	0.891019	0.914228	1.00101	1.04541	1.04743	1.09687	1.11403	0.9778	0.936428	1.03128	1.0629
M1CQG2	Uncharacterized protein	8.44037	3	5	3	545	58.2	5.34	0.775424	0.985169	0.867585	1.24153	1.23093	1.10381	1.16737	1.19492	1.02648	0.876059	1.19209	1.12959
M1ANF4	Uncharacterized protein	1.86722	1	1	1	482	53.5	6.83	0.973786	1.17087	1.39515	0.882524	1.00291	0.865049	0.813592	0.663107	0.941748	1.17994	0.916828	0.806149
M1BI50	Uncharacterized protein	2.68595	1	1	1	484	54.1	6.14	1.52196	1.41164	1.35751	0.855975	0.735444	0.905005	0.684372	0.751788	0.990807	1.43037	0.832142	0.808989
M0ZJS4	Uncharacterized protein	5.51724	1	1	1	290	33.1	5.17	0.910901	1.29245	0.974843	1.1499	1.11321	1.26939	0.97065	0.784067	1.01677	1.0594	1.1775	0.923829
M1A946	Uncharacterized protein	3.86473	1	2	1	621	69.3	7.11	0.813075	1.30848	1.03473	0.900919	1.24208	0.945863	1.12564	0.853933	0.990807	1.05209	1.02962	0.990126
M1APJ5	Acyl-coenzyme A oxidase	12.5926	7	7	1	675	75.9	7.8	1.22574	1.1379	1.26047	0.88049	0.901941	0.969356	0.933606	0.914198	0.990807	1.20804	0.917263	0.946204
M1D530	Isocitrate dehydrogenase [NADP]	48.9157	17	44	9	415	46.7	6.64	1.16716	1.12067	1.16716	0.793274	0.929773	0.916914	0.936696	0.898121	0.959446	1.15167	0.879987	0.931421
M1C4Z9	Uncharacterized protein	14.0878	6	8	2	433	50.9	6.34	0.999009	1.08028	1.19524	0.955401	0.895937	0.892963	1.02676	0.904856	0.961348	1.09151	0.914767	0.964321
M1C002	Uncharacterized protein	18.1287	3	3	3	171	18.5	9.35	1.11637	1.13903	1.08445	0.990731	1.00721	1	0.986612	0.974253	0.99897	1.11329	0.999313	0.986612
M1C2Q7	Non-specific serine/threonine protein kinase	4.79452	2	3	2	438	50.2	7.2	1.06762	1.09631	1.0666	0.964139	1.10656	0.981557	1	0.969262	0.993852	1.07684	1.01742	0.987705
M1C0H9	Uncharacterized protein	1.20643	1	1	1	746	83	6.46	1.03243	0.9341	0.92364	1.22176	1.07427	1.15795	1.08891	1.0136	1.01464	0.963389	1.15132	1.03905
M1C005	Phosphoglycerate kinase	55.8603	16	48	3	401	42.3	5.69	1.01578	0.963511	0.912229	1.05424	0.968442	0.969428	1.00197	1.01874	0.956607	0.96384	0.99737	0.992439
Q9AR61	Urease accessory protein G	37.3239	8	11	8	284	31.1	6.27	0.885519	0.912916	0.921722	0.978474	1.08121	1.03523	1.00489	1.01761	0.949119	0.906719	1.03164	0.990541
M1B9H6	Uncharacterized protein	6.98529	5	5	5	816	89.4	5.47	0.976471	0.943137	0.988235	0.92451	0.951961	1.03725	1.00196	1.02941	0.95098	0.969281	0.971242	0.994118
M0ZWK0	Proteasome subunit alpha type	49.2701	11	17	11	274	29.9	5.03	0.999029	0.932039	0.966019	0.949515	0.927184	0.953398	0.991262	1.04951	0.941748	0.965696	0.943366	0.994175
M0ZN42	Uncharacterized protein	24.8908	9	13	9	458	51.1	9.13	1.01045	0.941484	0.943574	1.11703	1.07628	1.13898	1.07419	1.13375	1.01358	0.965169	1.11076	1.07384
K7WVA0	Acyl-CoA-binding protein	44.4444	4	6	4	90	10.1	5.5	0.740634	0.800192	0.826129	1.13449	1.06148	1.01345	1.02594	1.07205	0.931796	0.788985	1.0698	1.00993
M1AI53	Uncharacterized protein	4.58716	1	2	1	327	37.1	4.96	0.659091	0.970041	1.07335	1.07025	1.17769	1.04649	1.17665	1.15599	1.00207	0.900826	1.09814	1.11157
M1A0W0	Uncharacterized protein	33.0969	13	22	13	423	45.6	5.05	0.979839	0.859879	0.923387	1.03226	0.97379	1.02016	1.18347	1.13004	0.977823	0.921035	1.00874	1.09711
D9J034	Single-stranded DNA-binding protein WHY2, mitochondrial	14.2857	2	2	2	238	26.6	10.14	1.04569	0.957425	0.98027	1.06854	1.03531	1.00519	1.1028	1.18172	1.00727	0.994462	1.03634	1.09727
M1CCS2	Uncharacterized protein	4.01606	1	1	1	249	28.4	9.66	0.854125	0.812877	0.847082	1.07646	1.10563	1.09256	1.07243	1.22435	0.975855	0.838028	1.09155	1.09088
M1CDY7	Uncharacterized protein	2.71739	1	1	1	368	41.7	5.83	1.56244	1.01698	1.16384	0.93007	0.807193	0.838162	0.876124	0.824176	0.97003	1.24775	0.858475	0.89011
M0ZWQ0	V-type proton ATPase proteolipid subunit	15.1515	2	15	2	165	16.7	8.46	1.26193	1.10286	1.13043	1.06681	1.09226	1.05726	0.95334	0.910923	1.02969	1.16508	1.07211	0.964652
M1BTY7	Uncharacterized protein	26.3566	3	8	3	129	13.3	8	1.08325	1.13039	1.19458	0.938816	0.872618	0.972919	0.942828	0.920762	0.973922	1.13607	0.928118	0.945838
M1D576	Uncharacterized protein	25.3943	12	20	12	634	67.3	6.98	1.04651	1.12437	1.11223	1.03539	0.991911	0.952477	0.934277	0.931244	0.9818	1.09437	0.993259	0.949107
M1AG73	Uncharacterized protein	4.72279	2	2	2	487	54.5	5.94	1.08632	0.957323	1.03007	0.964113	0.897187	0.963143	0.930165	0.929195	0.941804	1.02457	0.941481	0.933721
G1CBZ9	Photosystem I P700 chlorophyll a apoprotein A1	11.0667	9	35	9	750	83	7.18	0.903226	1.13196	0.954057	0.917889	1.10753	0.975562	0.88172	0.954057	0.949169	0.996416	1.00033	0.928315
M1D1D3	Uncharacterized protein	11.5869	4	6	4	397	44.6	6.62	0.946029	1.11405	0.96945	1.00611	1.07841	1.03055	1.04582	1.00305	0.988798	1.00984	1.03836	1.01256
M1AYA4	Uncharacterized protein	34.5972	6	8	4	211	23.3	7.88	1.03486	1.02291	1.00598	1.00797	0.951195	1.01892	0.968127	0.983068	0.967131	1.02125	0.992696	0.972776
M1A7U3	Uncharacterized protein	9.59752	3	3	1	323	35.6	8.46	1.0395	0.986486	1.16736	1.15904	0.972973	0.948025	1.06965	1.04158	1.00936	1.06445	1.02668	1.04019
M1ASV4	Uncharacterized protein	21.0084	2	3	2	119	13.1	8.57	0.885196	1.04431	0.990937	1.04431	1.01309	1.09265	0.995972	1.02417	0.977845	0.973481	1.05002	0.999329
M1BP65	Uncharacterized protein	23.3038	6	10	5	339	38	7.43	0.802536	0.826087	0.779891	0.933877	1.05888	0.914855	0.923913	0.9375	0.879529	0.802838	0.969203	0.913647
M0ZSY9	Uncharacterized protein	4.85714	2	2	2	350	38.1	9.88	1.08779	0.982824	0.926527	0.944656	1.06107	0.741412	0.875954	0.995229	0.926527	0.999046	0.915712	0.93257
M1AWK7	Uncharacterized protein	24.7191	5	7	5	267	30.8	5.15	0.955195	0.799809	0.891325	0.92469	0.937083	0.943756	1.16301	0.99428	0.925643	0.88211	0.935176	1.02765
M1CL39	Uncharacterized protein	5.82011	1	2	1	189	20.8	8.91	1.01994	0.801595	0.81655	1.09771	1.07777	1.06281	1.06281	1.06181	0.968096	0.879362	1.07943	1.03091
M1C1F1	Clathrin light chain	10.303	4	4	4	330	36.1	5.48	1.01445	0.910405	0.989403	0.850674	0.93738	0.99711	0.962428	1.03565	0.935453	0.971419	0.928388	0.977842
M1B556	Tryptophan synthase	24.1463	8	10	8	410	44.7	6.38	0.892051	0.899902	0.86261	1.04809	1.03533	1.04809	1.01963	1.05692	0.952895	0.884854	1.04383	1.00981
M1CIM7	Uncharacterized protein	5.43807	2	2	2	331	39	9.57	0.944279	0.822886	0.824876	1.0995	1.00697	1.12139	1.08856	1.07562	0.966169	0.864013	1.07595	1.04345
M1D7H9	Uncharacterized protein	29.5775	2	3	1	71	8.2	9.99	1.20251	1.02296	0.929019	1.03027	1.04071	1.02818	1.03862	1.13048	1.01357	1.0515	1.03305	1.06089
M1BWF9	Uncharacterized protein	9.16667	2	2	2	360	39.5	7.62	1.03132	1.00313	1.07724	0.970772	1.0762	1.03862	1.0762	1.15031	1.01357	1.03723	1.02853	1.08003
M1AYV8	Uncharacterized protein	12.4542	4	4	4	273	29.8	8.37	1.01485	1.03267	1.02376	0.89703	0.993069	0.910891	0.960396	1.10594	0.961386	1.02376	0.933663	1.00924
G1CC35	50S ribosomal protein L14, chloroplastic	53.2787	5	12	5	122	13.6	8.51	0.838867	0.943359	0.970703	1.02637	0.96582	0.958008	1.01172	1.10254	0.948242	0.917643	0.983398	1.02083
M1A9A7	Peptidylprolyl isomerase	2.17391	1	1	1	368	41.9	6.19	0.823944	0.944668	1.08954	0.962777	1.02314	0.987928	1.09457	1.15694	0.976861	0.952716	0.991281	1.07612
M1B096	Uncharacterized protein	1.45985	1	1	1	548	60.4	6.43	0.993365	0.964929	0.933649	0.936493	0.848341	0.746919	1.00664	1.12796	0.920379	0.963981	0.843918	1.01833
Q41424	Chlorophyll a-b binding protein, chloroplastic	42.2642	6	35	0	265	28.1	5.26	1.1841	1.42266	1.15142	1.19608	1.04248	1.0817	0.997821	0.755991	1.05882	1.25272	1.10675	0.937545
M1CFY0	Carboxypeptidase	2.17822	1	1	1	505	57.6	7.12	0.98374	1.26626	1.39126	1.07927	0.889228	0.819106	0.885163	0.860772	0.987805	1.21375	0.929201	0.911247
M1CBR3	Uncharacterized protein	34.5794	5	6	3	214	23.8	6.6	1.02997	1.04196	1.2018	0.937063	0.991009	0.979021	0.985015	0.854146	0.971029	1.09124	0.969031	0.93673
M1C061	Uncharacterized protein	2.54237	2	3	2	944	106.6	6.74	1.13022	1.05928	1.19242	0.895044	0.896987	0.901846	0.836735	0.862002	0.944606	1.12731	0.897959	0.881114
M1ANE8	Uncharacterized protein	25.1064	5	12	5	235	25.9	9.77	0.936399	1.03914	1.13307	0.918787	1.00587	0.986301	0.926614	0.888454	0.951076	1.0362	0.97032	0.922048
M1BSD8	Uncharacterized protein	9.2511	2	2	1	227	25.1	9.32	0.986315	0.897361	0.995112	1.03324	1.07722	1.00587	0.924731	0.906158	0.950147	0.959596	1.03877	0.927012
M0ZK15	Uncharacterized protein	15.7143	3	3	3	210	23.4	5.99	1.13766	0.998033	1.11898	0.835792	0.917404	0.956735	0.989184	0.924287	0.955752	1.08489	0.90331	0.956408
M1CWU5	Uncharacterized protein	20.5063	11	16	11	790	87	6.14	1.08222	1.02364	1.04933	1.04419	1.01747	1.01644	1.02467	1.02055	0.998972	1.05173	1.02604	1.01473
M1D7P9	Adenylyl cyclase-associated protein	15.2866	7	8	7	471	50.8	7.15	1.02211	1.12161	1.02211	0.951759	1.0201	1.01005	0.922613	1.00302	0.976884	1.05528	0.99397	0.967504
M1DWA0	Uncharacterized protein	24.359	3	7	3	156	17	5.76	1.12823	0.951196	1.20478	0.890909	0.84689	0.819139	0.835407	0.961722	0.930144	1.09474	0.852313	0.909091
M1CHR5	Uncharacterized protein	3.38542	2	2	2	768	84.9	4.93	1.29199	0.98573	1.02854	1.0472	1.20198	1.21625	1.03622	1.10318	1.06696	1.10209	1.15514	1.06879
I6XKY2	Serine/threonine-protein phosphatase	3.64465	3	3	1	878	95.8	6.57	1.03775	0.963168	0.959484	0.950276	0.86372	0.809392	0.802026	0.927256	0.895028	0.986802	0.874463	0.87477
M1C817	Uncharacterized protein	9.2517	6	6	6	735	85.5	7.21	1.09846	0.894359	0.972308	1.00513	1.04513	1.09846	1.10564	1.04	0.996923	0.988376	1.04957	1.04752
M1D193	Uncharacterized protein	6.44068	2	2	2	295	32.7	6.79	1.15565	0.971516	1.1648	0.93998	0.930824	0.968464	1.01526	1.03866	0.98881	1.09732	0.946423	1.01424
M1BPZ7	Uncharacterized protein	1.96078	1	1	1	408	44.7	8.24	0.932485	0.984344	0.958904	0.98728	0.899217	1.0225	1.02055	1.02838	0.951076	0.958578	0.969667	1
M1D5S4	Uncharacterized protein	10.6776	4	6	4	487	53	5.66	0.939549	0.981557	1.04816	1.06455	1.05225	1.02459	1.05328	1.08607	0.995902	0.989754	1.04713	1.04508
M1HEU7	Uracil phsophoribosyltransferase	19.6429	4	6	4	224	24.2	6.68	0.837414	0.885406	0.848188	1.11557	1.0333	1.04995	1.02644	1.04603	0.952008	0.857003	1.06627	1.00816
M1B451	Uncharacterized protein	3.84615	1	1	1	286	32.4	5.52	1.01871	0.798337	1	1.1632	0.942827	1.10811	1.21933	1.1341	1.0104	0.939016	1.07138	1.12128
K7X8B8	Putative p23 co-chaperone	30.0781	5	10	5	256	27.2	4.69	0.922542	0.947368	0.985104	1.02483	0.972195	0.969215	1.0576	1.0854	0.965243	0.951672	0.988745	1.03608
Q3HVP7	Putative elongation factor 1B alpha-subunit0like	55.9471	10	29	0	227	24.6	4.7	1.00804	0.884422	0.910553	1.0392	0.965829	1.06935	1.09146	1.10352	0.976884	0.934338	1.02479	1.05729
G1EJ43	Superoxide dismutase [Cu-Zn]	18.4211	3	8	2	152	15.3	5.87	1.07616	0.783383	0.908012	0.972305	1.05242	1.00396	1.04451	1.08902	0.961424	0.922519	1.00956	1.03165
M1CGM0	Uncharacterized protein	0.945378	1	1	1	952	107.6	5.71	1	0.916196	0.937853	0.878531	0.934087	0.887006	0.903013	1.04426	0.915254	0.95135	0.899874	0.954175
M0ZMR8	Uncharacterized protein	37.5	3	7	3	144	13.7	4.94	0.956735	0.672566	0.639135	1.29597	1.03245	1.00197	1.12291	1.15438	0.955752	0.756146	1.11013	1.07768
M1BGJ0	Uncharacterized protein	17.4274	7	7	7	482	54.4	6.09	1.00294	0.905088	1.00881	0.938356	0.946184	0.907045	0.97456	1.14971	0.951076	0.972277	0.930528	1.02511
M1BM96	Uncharacterized protein	5.55556	1	1	1	162	17.7	5.12	0.674533	0.913471	0.786627	1.01475	1.12684	1.11898	1.06391	1.17797	0.955752	0.791544	1.08686	1.06588
M1BQV8	Uncharacterized protein	9.65517	1	2	1	145	16.4	8.94	1.19072	1.08577	1.36428	0.928355	0.862765	1.05954	0.868819	0.748739	0.981837	1.21359	0.950219	0.866465
M1A4Y3	Uncharacterized protein	4.49438	1	2	1	178	20	9.54	0.838682	0.99046	0.966175	0.841284	0.826539	0.767563	0.841284	0.757155	0.843886	0.931772	0.811795	0.814108
A0A097H1F0	4-hydroxy-4-methyl-2-oxoglutarate aldolase	35.5422	5	7	3	166	17.7	5.99	1.06589	1.03585	1.0688	0.860465	0.977713	0.947674	0.916667	0.874031	0.942829	1.05685	0.928618	0.911176
P80261	NADH dehydrogenase [ubiquinone] iron-sulfur protein 3	33.1579	6	7	6	190	22.9	6.55	1.0686	1.05024	1.08406	0.888889	0.887923	0.948792	0.919807	0.874396	0.940097	1.06763	0.908535	0.911433
M1B7X8	Uncharacterized protein	4.24886	3	3	3	659	71.7	7.9	0.993131	1.00393	1.00491	1.07851	0.962709	0.959764	0.957802	0.897939	0.954858	1.00065	1.00033	0.936866
M1CCJ5	Uncharacterized protein	18.6667	11	12	11	675	75.9	5.88	0.911854	1.02938	1.18642	1.10638	1.03141	0.918946	1.02634	0.93617	0.985816	1.04255	1.01891	0.982776
M1D1Q8	Uncharacterized protein	3.1746	3	3	0	1134	124.6	6.98	1.3563	0.908504	1.05382	1.11841	1.00108	1.1324	1.14962	0.996771	1.04736	1.10621	1.08396	1.06459
M1B0Z5	Uncharacterized protein	1.06383	1	1	1	752	83.9	8.95	1.2283	0.938679	0.986792	0.85283	0.854717	0.863208	0.908491	0.881132	0.917925	1.05126	0.856918	0.902516
M0ZT74	Pyruvate dehydrogenase E1 component subunit alpha	16.1364	6	10	2	440	48.7	7.11	0.843617	0.903191	0.981915	1.27979	1.2617	1.2383	1.05745	1.03723	1.03511	0.909574	1.25993	1.04326
J9TMT8	Sucrose non-fermenting 1-related protein kinase 2 family member	7.07965	2	2	1	339	38.3	6.32	1.23234	1.04504	1.09212	0.964176	0.917093	0.984647	1.00102	1.00307	0.995906	1.12317	0.955305	1
M1AQQ5	Eukaryotic translation initiation factor 3 subunit L	21.0832	7	9	7	517	60.6	6.23	0.962189	0.878607	0.99005	1.05274	1.0408	0.944279	1.12139	0.993035	0.968159	0.943615	1.0126	1.02753
M1C8C3	Uncharacterized protein	16.7513	3	4	3	197	21.6	10.04	1.0385	1.04162	1.0052	1.04787	1.03434	1.04891	1.1051	1.07284	1.01249	1.02844	1.0437	1.06348
M1CKT4	Uncharacterized protein	3.68	3	3	2	625	70.2	9.19	1.3015	0.977468	1.12339	0.870172	0.925966	1.30794	1.06974	1.11052	1.04399	1.13412	1.03469	1.07475
A0A1P8W4T9	Chalcone-flavonone isomerase family protein (Fragment)	34.3195	5	7	5	169	18.5	5.07	0.779899	0.905528	0.948744	1.21307	1.06231	1.05729	1.05327	1.05327	0.977889	0.878057	1.11089	1.02814
M1AJW5	Uncharacterized protein	17.6707	4	5	4	249	26.5	8.09	1.11088	0.994819	0.994819	1.08394	1.05181	1.03731	0.987565	1.09326	1.00829	1.03351	1.05769	1.02971
M1AWJ2	Uncharacterized protein	38.5307	21	54	7	667	73.4	5.16	1.032	0.974	1.009	0.97	0.987	0.966	1.034	1.055	0.973	1.005	0.974333	1.02067
M1BXX3	Uncharacterized protein	1.0989	1	1	1	728	80.6	5.74	1.49344	0.886214	1.05361	1.00109	1.03063	1.16302	1.08534	1.16302	1.06455	1.14442	1.06492	1.1043
M1CCM2	Uncharacterized protein	6.79245	1	1	1	265	29	6.73	0.79307	1.06064	0.879692	1.17421	0.919153	0.875842	0.92204	1.06256	0.936477	0.911132	0.989734	0.973693
M1DMN2	Uncharacterized protein	7.91367	1	1	1	139	15.5	9.88	0.665206	0.683611	0.63979	1.02629	0.943032	0.924628	1.04119	0.988606	0.852761	0.662869	0.964651	0.960853
M1BPR9	Uncharacterized protein	1.55211	1	1	1	451	48.5	6.64	0.815789	0.76727	0.726151	0.757401	0.867599	0.803454	0.749178	0.936678	0.800164	0.769737	0.809485	0.828673
M1ACQ6	Uncharacterized protein	9.49367	3	3	3	316	36.1	8.48	0.939723	0.833004	0.975296	0.969368	1.04447	0.964427	1.06621	1.12648	0.961462	0.916008	0.992754	1.05138
A0A0N7CIT6	30S ribosomal protein S15, chloroplastic	29.8851	3	4	3	87	10.5	10.77	0.970716	0.764642	0.914317	1.29935	1.21692	1.1833	1.14859	1.29393	1.05531	0.883225	1.23319	1.16594
M1A9U0	Uncharacterized protein	23.2432	3	8	3	185	20.9	9.26	0.675808	0.788443	0.829579	1.21058	1.11068	0.96474	1.08913	1.17238	0.952987	0.76461	1.09533	1.0715
M1BTX4	Uncharacterized protein	6.70927	1	2	1	313	35.2	6.19	0.825523	1.3659	1.17846	0.926221	0.951147	0.852443	1.03988	0.858425	0.971087	1.1233	0.909937	0.956464
M1D258	Uncharacterized protein	14.1379	3	3	3	290	32.3	5.33	1.06862	0.982846	1.14228	0.894046	1.0111	1.02725	0.981837	1	0.982846	1.06458	0.977464	0.988227
M0ZS50	Uncharacterized protein	3.01887	1	1	1	265	29	4.37	1.21435	0.804785	0.985646	0.88134	0.842105	0.922488	1.03158	0.955024	0.932057	1.00159	0.881978	0.972887
M1CPW5	Proteasome subunit alpha type	46.1847	10	17	2	249	27.1	6.54	0.998026	0.927937	0.999013	0.977295	1	0.984205	1.03554	0.988154	0.9615	0.974992	0.987167	0.995064
M1AP63	Uncharacterized protein	50.6188	32	73	3	808	89.8	5.22	0.986275	0.984314	1.06471	0.896078	0.997059	0.954902	0.979412	0.985294	0.954902	1.01176	0.949346	0.973203
M1C4H3	Eukaryotic translation initiation factor 6	15.9184	3	7	3	245	26.3	4.78	1.07048	0.95097	1.04903	1.03677	1.0429	1.01021	1.02145	1.03779	0.994893	1.02349	1.02996	1.01805
M1C2F9	Uncharacterized protein	7.00692	6	8	6	1156	130	5.44	0.858452	1.04684	0.980652	1.08045	1.1222	1.05092	1.01527	1.03666	0.991853	0.961982	1.08452	1.0146
M1AT98	Uncharacterized protein	13.1474	2	3	2	251	28.4	4.97	0.869215	0.957746	1.11972	1.01308	0.971831	0.947686	1.17103	1.03018	0.979879	0.982227	0.977532	1.06036
M0ZM28	Uncharacterized protein	6.92308	6	8	6	1040	117.9	5.49	0.913989	0.899811	0.913989	0.922495	0.986767	0.917769	0.967864	1.00851	0.920605	0.909263	0.942344	0.965658
M1A3T9	Uncharacterized protein	8.4	2	2	1	250	26.1	4.22	0.861511	0.703237	0.838129	0.921763	0.883993	0.83723	1.10252	0.969424	0.875899	0.800959	0.880995	0.982614
M1BWV6	Uroporphyrinogen decarboxylase	10.9524	4	6	4	420	46	7.3	0.91498	0.942308	0.908907	1.09615	1.13765	0.969636	1.06781	1.1002	0.98583	0.922065	1.06781	1.05128
M1A1C5	Uncharacterized protein	21.8391	10	17	2	522	57.7	8.18	0.985251	0.924287	0.955752	1.00492	0.921337	1.01475	0.99705	1.07178	0.957719	0.955097	0.980334	1.00885
M1CAP1	Uncharacterized protein	4.95868	2	2	2	484	53.7	6.7	0.901559	0.768031	0.88499	1.00682	1.11209	0.953216	1.08187	1.08967	0.949318	0.851527	1.02404	1.04029
M1A9C8	Uncharacterized protein	2.95082	2	2	2	915	106.7	6.02	0.771898	0.819343	0.833029	0.949818	1.00365	0.807482	1.01186	1.03832	0.888686	0.80809	0.920316	0.979623
M1CUF9	Uncharacterized protein	6.8323	1	3	1	161	16.3	5.45	0.767528	0.692804	0.828413	0.976937	1.05351	0.982472	0.96679	1.0572	0.898524	0.762915	1.00431	0.97417
M0ZJA5	Uncharacterized protein	2.91777	1	1	1	377	40.9	7.3	1.03482	1.03047	1.16866	1.02067	1.07182	1.10011	1.13166	1.26333	1.05985	1.07798	1.0642	1.15161
M1CJH6	Uncharacterized protein	2.31481	1	1	1	432	46	8.22	0.933624	0.811752	0.879217	1.12622	1.30033	1.18063	1.30468	1.28618	1.05985	0.874864	1.20239	1.2169
M1D478	Uncharacterized protein	8.15451	1	1	1	233	21.8	9.28	0.722166	0.562688	0.610832	0.72016	1.20762	1.18355	1.53862	1.50652	0.976931	0.631896	1.03711	1.34069
M1AWJ3	Mitochondrial pyruvate carrier	20	2	2	2	105	11.7	9.25	1.16206	1.00858	1.06578	0.92183	0.848427	0.957102	0.86368	0.775977	0.929457	1.07881	0.90912	0.856371
P25083	ADP,ATP carrier protein, mitochondrial	32.9016	12	46	1	386	42	9.79	0.94181	1.01832	1.22091	1.45905	1.18103	1.09375	0.914871	0.894397	1.05065	1.06034	1.24461	0.953305
M1AVD8	Glycosyltransferase	9.31677	3	3	3	483	54.1	5.45	1.30294	1.1453	1.03989	0.670465	0.837607	0.990503	0.792023	0.793922	0.925926	1.16271	0.832858	0.83729
M1BCC6	Uncharacterized protein	40.75	10	12	10	400	45.4	7.96	1.03424	1.11682	1.07251	0.998993	1.04632	1.01813	0.942598	0.859013	0.981873	1.07452	1.02115	0.927828
M1BHC8	Uncharacterized protein	32.971	8	34	8	276	29.3	8.72	0.953908	1.17034	1.0511	1.09118	1.02605	1.00802	0.873747	0.868737	0.976954	1.05845	1.04175	0.90648
M1CQV9	Uncharacterized protein	22.5564	2	3	2	133	14.8	4.79	0.98342	1.21451	1.21451	1.06321	0.998964	0.962694	1.00725	0.905699	1.01036	1.13748	1.00829	0.974439
M0ZIB7	Uncharacterized protein	10.1106	6	10	4	633	72.8	6.68	1.76542	0.939333	1.08797	0.749242	0.776542	0.984833	0.913043	0.908999	0.985844	1.26424	0.836872	0.935962
M1BTP8	Uncharacterized protein	6.00522	3	4	3	383	42.2	5.78	0.993028	1.15737	1.04781	1.01195	1.01195	0.911355	0.955179	0.900398	0.971116	1.06607	0.97842	0.942231
Q84UG8	UTP:alpha-D-glucose-1-phosphate uridylyltransferase	61.0063	24	48	1	477	51.9	5.72	1.14669	1.1126	1.04649	1.04442	1.05062	0.953512	1.02686	0.943182	1.00723	1.10193	1.01618	0.992424
M0ZR68	Uncharacterized protein	4.79042	2	2	2	668	74.2	6.9	0.95243	1.25543	1.08066	0.997932	1.03102	1.0031	1.03723	0.975181	1.00827	1.09617	1.01069	1.00689
B8YFW2	Nuclear cap-binding protein subunit 2	3.13725	1	1	1	255	29.8	7.59	1.03602	0.923223	0.985782	0.908057	0.906161	0.854028	1.03223	0.909005	0.924171	0.981675	0.889415	0.955134
M1A6F4	Uncharacterized protein	10.4167	6	7	1	672	77.7	7.59	0.865842	0.907707	0.920076	1.01047	1.02379	0.977165	0.962892	0.918173	0.927688	0.897875	1.00381	0.936251
D3U1X1	Nucleoside diphosphate kinase	36.1345	9	18	9	238	25.8	9.14	0.964008	1.01167	0.974708	0.996109	0.920233	1.01751	0.952335	0.941634	0.948444	0.983463	0.977951	0.947471
M1BJI6	Vacuolar protein sorting-associated protein 29	6.87831	1	1	1	189	21	6.35	1.26044	0.892308	1.19341	1.0989	1.10549	1.22637	1.07253	1.06813	1.07143	1.11538	1.14359	1.0707
M1A271	Uncharacterized protein	7.11679	3	3	2	548	61.2	6.2	0.823297	0.856861	0.848963	1.19052	1.06811	1.1076	1.02962	0.984205	0.962488	0.84304	1.12208	0.992103
M1C504	Proteasome subunit beta type	26.8382	6	9	6	272	29.4	7.56	1.06625	0.950578	1.05152	1.07361	1.10305	1.09884	1.07781	1.0673	1.02524	1.02278	1.09183	1.05678
M1BCH1	Uncharacterized protein	6.41283	2	3	2	499	56.2	6.9	0.922505	1.1104	1.05202	1.13057	1.10297	1.07113	1.10828	1.0828	1.03503	1.02831	1.10156	1.07537
M1CF33	Uncharacterized protein	2.4024	1	2	1	333	38.6	9.82	0.971652	1.08113	1.02737	0.943304	0.927664	0.905181	0.961877	1.00293	0.953079	1.02672	0.925383	0.97263
M1D2L9	Uncharacterized protein	5.02513	1	1	1	199	22.7	8.18	0.973684	1.04316	1.11789	1.02842	0.985263	1.11895	1.14842	1.08421	1.02632	1.04491	1.04421	1.08632
M0ZXT0	Uncharacterized protein	12.1294	4	5	4	371	40.9	7.55	1.01192	0.942403	0.924528	0.912612	1.04171	1.0149	1.06455	1.04965	0.968222	0.959616	0.989738	1.02747
K7WVD8	Glycosyltransferase (Fragment)	16.2222	7	8	7	450	49.8	7.09	0.84542	0.885496	0.924618	0.94084	1.01527	0.991412	0.986641	1.02004	0.930344	0.885178	0.982506	0.979008
M1BSI9	Uncharacterized protein	14.8847	6	8	5	477	51.1	5.54	0.86288	0.912831	0.922625	0.935357	1.0666	0.995103	1.05877	1.08521	0.954946	0.899445	0.999021	1.03297
M1AUE9	Uncharacterized protein	31.5315	3	5	1	111	11.3	4.54	0.933128	0.826132	0.820988	1.3035	0.963992	1.05453	1.22016	1.16152	1.00309	0.860082	1.10734	1.12826
M0ZXC7	Uncharacterized protein	1.21212	1	1	1	825	90.3	8.29	1.04227	0.696329	0.918799	1.4416	1.24138	1.16463	1.22024	1.31257	1.08454	0.885799	1.28254	1.20578
M1CB05	Histone H2A	20.5479	4	9	2	146	15.3	10.55	1.11371	0.819289	0.965482	1.03249	0.936041	0.960406	1.09645	1.23858	0.989848	0.966159	0.976311	1.10829
M1A068	Uncharacterized protein	6.56934	1	1	1	137	15.4	8.27	0.837573	0.838552	0.960861	0.968689	1.00391	1.0411	0.968689	1.21037	0.954012	0.878995	1.00457	1.04436
M0ZRK0	Uncharacterized protein	11.8421	2	2	2	228	25.6	8.73	0.771488	0.701258	0.808176	1.28092	1.16876	0.933962	1.37841	1.41824	1.02201	0.760307	1.12788	1.27289
M1BXN6	Uncharacterized protein	1.63339	1	1	1	551	60.8	7.58	1.33589	1.29942	1.26008	0.741843	0.739923	0.763916	0.726488	0.793666	0.93666	1.29846	0.74856	0.818938
M1CAE2	Uncharacterized protein	17.6334	7	8	7	431	49.1	6.9	1.13273	1.13673	1.17465	0.931138	0.914172	0.93513	0.896208	0.886228	0.974052	1.14804	0.926813	0.918829
M1E0E5	Uncharacterized protein	14.5215	7	14	6	606	67.3	5.29	1.19682	1.11233	1.07157	0.887674	0.965209	0.931412	0.922465	0.883698	0.970179	1.12691	0.928098	0.925447
M1AP15	Glycine cleavage system H protein	16.8831	2	4	2	154	17.1	5	1.05927	0.857553	1.0086	0.974187	0.964627	0.908222	0.970363	0.884321	0.933078	0.975143	0.949012	0.929254
M1CQI7	Uncharacterized protein	2.26757	1	2	1	441	47.3	9.57	0.955684	0.928709	1.23121	0.919075	1.06262	0.782274	0.921965	0.8921	0.94027	1.03854	0.921323	0.918112
M1CHK9	Uncharacterized protein	5.72917	1	1	1	192	20.7	8.57	0.925785	0.965747	0.913416	1.10276	0.903901	0.901998	0.980971	0.891532	0.928639	0.934983	0.969553	0.933714
M1ATB8	Uncharacterized protein	12.5786	2	3	2	159	16.8	8.88	0.981225	1.10375	1.15415	0.890316	0.991107	0.93083	0.928854	0.934783	0.964427	1.07971	0.937418	0.942688
M0ZJ30	Uncharacterized protein	2.02361	1	1	1	593	65.1	9.07	0.65692	0.968811	0.755361	1.25146	1.24464	1.15984	0.833333	0.924951	0.951267	0.793697	1.21865	0.903184
M1CSH3	Uncharacterized protein	23.8267	6	7	6	277	30.2	6.76	0.911765	1.214	1.02535	1.13083	0.98783	1.00507	0.90568	0.970588	0.989858	1.05037	1.04124	0.955375
M1AF19	Chlorophyll a-b binding protein, chloroplastic	43.0769	6	27	1	260	27.6	5.26	1.06565	1.01751	0.917943	1.50438	1.12363	1.17834	1.00766	1.05799	1.06783	1.00036	1.26878	1.04449
D2KBA9	Dehydroquinate dehydratase	23.7643	8	10	8	526	57.1	5.94	0.96729	0.975701	0.983178	0.896262	0.930841	0.86729	0.905607	0.908411	0.91215	0.975389	0.898131	0.908723
M1AL64	Uncharacterized protein	1.95599	1	1	1	409	43.6	5.58	1.15005	1.0808	1.07765	0.949633	1.03987	1.06821	1.0724	1.03043	1.02413	1.10283	1.01924	1.04232
M1AW83	Beta-adaptin-like protein	19.9328	14	18	14	893	99.2	5.16	1.07692	0.96004	1.04096	0.939061	1.00799	0.995005	1.00599	0.989011	0.975025	1.02597	0.980686	0.99001
M1CMP4	Uncharacterized protein	2.38569	1	1	1	503	56.1	4.65	1.33981	0.882416	1.02913	1.137	0.957929	1.15642	1.15102	1.08091	1.05286	1.08378	1.08378	1.09493
M0ZGK0	Uncharacterized protein	6.35897	7	8	7	975	109.6	5.73	1.14115	0.931412	0.998012	0.9334	0.936382	0.999006	1.03479	0.997018	0.970179	1.02353	0.956262	1.00066
M1ATD0	Uncharacterized protein	27.5862	7	12	4	319	33.6	5.74	0.853423	0.980714	1.02314	0.994214	0.965284	0.92189	0.983607	0.979749	0.941176	0.952427	0.960463	0.968177
M1AVU0	Uncharacterized protein	48.366	7	14	7	153	17.8	5.73	0.81665	0.634291	0.72448	1.02874	1.39941	1.05352	1.25966	1.02676	0.967294	0.72514	1.16056	1.08457
M1CQP6	Fructose-bisphosphate aldolase	43.0168	16	28	2	358	38.4	8.28	1.19659	0.956871	0.995988	0.96991	0.891675	0.990973	1.00903	1.04012	0.978937	1.04982	0.950853	1.00936
P56336	Eukaryotic translation initiation factor 5A-4	45.283	6	18	1	159	17.3	5.78	0.969811	0.903774	0.883962	0.911321	0.912264	0.919811	1.03396	0.979245	0.920755	0.919182	0.914465	0.977987
M1BH53	Glycosyltransferase	13.2924	4	4	1	489	55.1	5.94	0.803498	1.10391	1.03395	1.15123	1.01646	1.03704	1.05041	1.08745	1.00412	0.980453	1.06824	1.04733
M1A0N5	Elongation factor G, chloroplastic	43.4562	26	56	26	787	86.4	5.55	0.759843	0.968504	0.858268	1.00787	1.13287	1.10335	1.00787	1.04331	0.96063	0.862205	1.08136	1.00394
M1BBU1	Uncharacterized protein	2.74914	1	1	1	291	31.5	8.59	0.851738	0.876278	0.860941	1.08589	1.28834	0.970348	1.19223	1.10123	0.997955	0.862986	1.11486	1.09714
M1A449	40S ribosomal protein S7	40.3141	5	9	2	191	22.1	9.8	0.948079	0.850467	0.88785	1.15265	1.09034	1.15576	1.14849	1.13603	1.0135	0.895466	1.13292	1.09934
M1AN08	Uncharacterized protein	7.79221	3	4	3	385	43	6.15	0.88335	0.848455	0.874377	1.13659	1.00997	1.06181	1.06281	1.11964	0.973081	0.868727	1.06946	1.05184
M1BJ58	Uncharacterized protein	11.9048	1	1	1	84	9.7	5.34	1.13664	0.887652	1.02126	0.937247	0.937247	1.0253	1.0496	1.13866	0.987854	1.01518	0.966599	1.0587
M1CMN7	Uncharacterized protein	1.84758	1	1	1	433	47.4	9.13	0.752699	0.909715	1.04907	1.08047	0.973503	0.990186	0.989205	1.11187	0.957802	0.903827	1.01472	1.01963
M1CQL1	Uncharacterized protein	53.6424	7	17	5	151	16.7	9.98	0.873081	0.929376	0.910952	1.02559	1.11259	1.0522	1.1566	1.17707	0.998976	0.904469	1.06346	1.11088
M1BD53	Uncharacterized protein	13.5593	5	7	3	413	45.7	6.09	0.990385	0.858974	0.998932	1.19124	1.16239	1.07265	1.13568	1.23291	1.04274	0.94943	1.14209	1.13711
Q2VCI6	Putative glycine-rich RNA binding protein-like	71.9101	11	25	1	178	17.5	5.71	1.07772	0.86114	0.965803	1.06425	1.03109	1.02902	1.10155	1.22073	1.0114	0.968221	1.04145	1.11123
M0ZLG7	Tubulin alpha chain	46.4444	16	41	1	450	49.6	5.1	1.12885	1.10903	1.02974	1.45595	1.09581	1.12004	1.14868	0.849119	1.07599	1.08921	1.22394	1.0246
M1C2U2	Uncharacterized protein	7.54717	1	1	1	106	12	7.56	1.2347	0.997994	1.1344	0.985958	0.911735	0.908726	0.980943	0.89669	0.97994	1.12237	0.935473	0.952524
Q43846	Soluble starch synthase 3, chloroplastic/amyloplastic	21.0569	20	26	2	1230	139	6.28	0.837325	1.14371	0.998004	1.13473	1.03194	0.998004	0.938124	0.923154	0.97505	0.993014	1.05489	0.945442
M1CSB5	Uncharacterized protein	10.5422	3	4	3	332	36.1	6.04	1.06073	1.04398	1.07644	1.18325	1.01152	1.08063	1.01675	0.974869	1.02304	1.06038	1.0918	1.00489
M1BSN6	Uncharacterized protein	41.2742	14	30	8	361	38.8	9.11	1.0979	1.03397	1.13087	0.94006	0.983017	1.01698	0.88012	0.932068	0.976024	1.08758	0.98002	0.929404
M0ZKH6	Uncharacterized protein	2.52525	1	1	1	396	43.3	9.74	1.21903	0.982944	1.11849	0.583483	0.780072	0.789946	0.78456	0.841113	0.87702	1.10682	0.717834	0.834231
Q8LK04	Glyceraldehyde-3-phosphate dehydrogenase	74.2604	19	117	9	338	36.6	6.81	1.24185	1.15563	1.21136	0.971609	1.0021	0.933754	0.969506	1.00315	1.02734	1.20294	0.969155	1
M1BIA0	Uncharacterized protein	5.88235	1	1	1	153	15.9	8.7	0.951596	1.16581	0.976313	1.28939	1.12564	0.903193	0.897013	0.985582	1.00618	1.03124	1.10608	0.962925
M0ZXB6	Uncharacterized protein	16.9811	5	8	5	318	35	5.86	0.927363	1.06866	1.03483	1.01791	1.01891	1.03383	0.920398	0.956219	0.972139	1.01028	1.02355	0.949585
M1CAY5	Uncharacterized protein	13.4371	8	9	8	707	78.7	6.43	0.893552	1.0522	0.993859	1.05118	1.10235	1.12282	0.973388	1.04401	1	0.97987	1.09212	1.0058
M1BAR8	Uncharacterized protein	17.7318	16	22	16	1111	123	4.84	1.01663	0.889432	0.970646	0.935421	0.988258	0.999022	1.02935	0.999022	0.955969	0.958904	0.974234	0.994781
M1A2M6	Uncharacterized protein	12.305	7	7	5	577	64.4	4.75	0.978659	0.930894	0.91565	1.08333	1.20935	1.0376	0.961382	1.05183	0.992886	0.941734	1.11009	1.00203
M1A3P7	Uncharacterized protein	1.7301	1	1	1	578	65.5	7.84	1.44384	1.07197	1.2879	0.881134	0.972737	1.08288	0.955289	1.14286	1.06543	1.2679	0.978917	1.05453
M1D0D3	3-isopropylmalate dehydrogenase	27.1605	8	8	8	405	43.2	6.27	0.893137	0.856863	0.983333	1.0549	0.977451	0.927451	1.11176	1.0402	0.957843	0.911111	0.986601	1.0366
M0ZP32	Serine/threonine-protein phosphatase	17.6471	3	4	2	306	35	4.89	1.02102	1.21018	1.09845	1.16593	1.14049	0.928097	1.23451	1.18252	1.08075	1.10988	1.07817	1.16593
M1ATK8	Uncharacterized protein	10.9244	2	2	2	238	26.7	9.03	0.918665	0.855057	0.879041	1.17205	1.18352	1.07091	1.20751	1.12096	1.01877	0.884254	1.14216	1.11575
M1AER7	Uncharacterized protein	1.7094	1	1	1	468	51.8	8.6	0.819512	0.858537	0.721951	1.14049	1.0878	1.0722	1.05073	1.05268	0.953171	0.8	1.10016	1.01886
M1B588	Uncharacterized protein	20.241	5	8	5	415	44.1	6.28	0.894004	0.976445	0.977516	1.16381	1.15632	1.14026	1.18201	1.17024	1.04604	0.949322	1.15346	1.13276
Q2VCI2	Nascent polypeptide-associated complex subunit beta	45.679	5	15	2	162	17.5	6.81	1.07284	0.831426	0.866805	1.16961	1.04995	1.06243	1.18418	1.15297	1.01665	0.923691	1.094	1.11793
M1AHZ4	Uncharacterized protein	10.7143	4	5	4	448	49.4	6.14	1.02731	1.01366	1.0042	1.06197	1.04622	1.08824	1.07038	1.16597	1.02626	1.01506	1.06548	1.08754
Q307Y9	S-adenosylmethionine synthase 1	32.3155	10	19	2	393	43.2	5.82	0.915122	0.868293	0.792195	1.02146	1.05951	1.00683	1.0361	1.10244	0.953171	0.858537	1.02927	1.03057
M1ALA6	Uncharacterized protein	32.7586	8	24	4	232	25.3	4.64	0.851456	0.856311	0.966019	0.970874	0.942718	0.959223	1.09029	1.1233	0.948544	0.891262	0.957605	1.05405
M1BX59	Uncharacterized protein	5.76923	3	3	3	468	50.5	9.77	0.780822	0.692759	0.75636	1.27691	1.12231	1.00685	1.05773	1.13601	0.955969	0.743314	1.13536	1.0499
M1CG68	Golgi SNAP receptor complex member 1	4.68085	1	1	1	235	26.1	9.42	0.873239	1.00503	0.876258	0.8833	1.10865	0.932596	1.07847	1.31891	0.982897	0.918176	0.974849	1.12676
M1BQZ2	Uncharacterized protein	3.16302	1	1	1	411	42.5	8.32	1.02446	2.20795	2.00917	0.759429	0.635066	0.519878	0.461774	0.579001	0.996942	1.7472	0.638124	0.679239
M1AAY6	Uncharacterized protein	3.41615	1	1	1	322	35.8	5.83	0.657922	2.35257	2.03253	0.80063	0.76915	0.580273	0.655824	0.618048	1.02623	1.68101	0.716684	0.766702
M1ABX6	Uncharacterized protein	11.8529	7	7	6	734	83.8	8.57	1.016	1.391	1.56	0.83	0.759	0.832	0.843	0.791	0.978	1.32233	0.807	0.870667
M1CN80	Uncharacterized protein	71.9677	22	114	15	371	40.6	9.25	0.93591	1.26043	1.17294	0.970498	1.10885	0.954222	0.894201	0.881994	0.994914	1.12309	1.01119	0.923703
M1C4C1	Uncharacterized protein	7.75862	2	4	2	348	39	5.85	1.00938	0.924015	0.942777	0.986867	0.882739	0.954034	0.91651	0.847092	0.917448	0.958724	0.941213	0.893684
M1AD94	Uncharacterized protein	24.7396	9	11	9	384	42.9	5.31	1.06306	1.21522	1.22623	0.898899	0.890891	0.888889	0.940941	0.908909	0.978979	1.16817	0.892893	0.942943
M1BCG0	Uncharacterized protein	1.62455	1	1	1	554	63.4	5.86	1.22614	0.985477	1.08299	1.05705	0.931535	1.02386	1.04979	1.00104	1.01452	1.0982	1.00415	1.02178
M1CL95	Uncharacterized protein	50.9599	24	38	15	573	61.2	6.15	1.04536	0.992944	1.06855	1.00706	0.970766	1.02923	1.00302	0.976815	0.985887	1.03562	1.00235	0.988575
M1AD62	Uncharacterized protein	61.1006	24	40	22	527	54.7	6.18	1.04725	0.932498	0.935391	0.942141	0.938284	0.989392	0.956606	0.958534	0.943105	0.971713	0.956606	0.952748
M1BR14	Uncharacterized protein	7.29614	2	2	2	233	24.1	5.31	1.167	0.956	1.096	0.892	0.917	0.948	1.03	1.016	0.978	1.073	0.919	1.008
M1CQJ9	Coatomer subunit beta	24.789	18	23	8	948	105.6	6.04	0.994024	0.934263	1.00199	0.978088	1.00996	0.997012	1.04382	1.02689	0.974104	0.97676	0.99502	1.01494
M1ACR9	Uncharacterized protein	9.03226	1	2	1	155	17.3	10.14	0.784758	1.0103	0.970134	1.21009	1.07106	1.06488	1.11637	1.06385	1.00721	0.92173	1.11535	1.06248
M1C710	Uncharacterized protein	4.38513	4	5	4	1049	115.2	4.98	1.07788	0.959502	1.03842	1.00831	1.05815	1.05192	1.07373	1.10073	1.01558	1.02527	1.03946	1.06334
M0ZXU5	Uncharacterized protein	23.7681	7	8	7	345	38.5	6.05	0.919881	0.942631	0.909001	1.05737	0.996044	1.01088	1.02967	1.05737	0.967359	0.923838	1.02143	1.01813
M1D5C6	Lysine--tRNA ligase	14.3101	7	8	7	587	66.2	6.24	0.903326	1.01871	0.91684	1.12266	1.12162	1.11227	1.06029	1.1237	1.01663	0.946292	1.11885	1.06687
M0ZUN9	Uncharacterized protein	26.0163	4	7	4	123	13.7	9.63	0.777565	0.95302	0.947267	0.967402	0.969319	0.954938	1.02205	1.05944	0.93768	0.892617	0.963886	1.00639
M1B2U5	NADPH--cytochrome P450 reductase	10.4895	5	7	3	715	79.2	5.36	1.11758	1.09183	1.28108	1.00112	1.16573	1.11758	1.07615	1.25196	1.09518	1.16349	1.09481	1.1411
M1BVQ7	Uncharacterized protein	2.83401	1	2	1	247	28	5.1	1.12195	0.916225	0.879109	1.33404	0.934252	1.24072	0.934252	1.20467	1.03712	0.972428	1.16967	1.05868
M1AYC6	Uncharacterized protein	15.1282	5	6	3	390	41.4	4.79	0.736084	0.731286	0.802303	1.15835	1.07294	0.944338	1.10749	1.10461	0.93858	0.756558	1.05854	1.05022
M1AH08	Uncharacterized protein	34.981	6	9	2	263	28	7.75	1.01831	1.71821	1.48525	0.968464	0.808749	0.710071	0.670397	0.797558	0.995931	1.40726	0.829095	0.821295
M1D5A7	Uncharacterized protein	18.9024	2	7	2	164	17.9	6.47	1.35556	1.28586	1.48283	0.738384	0.814141	0.807071	0.810101	0.820202	0.988889	1.37475	0.786532	0.873064
M1CWC8	Uncharacterized protein	12.3611	13	16	7	1440	162.5	7.03	1.32261	1.07739	1.17387	0.81407	0.917588	0.950754	0.933668	0.877387	0.98392	1.19129	0.894137	0.931658
M1BFY2	Uncharacterized protein	9.2437	1	1	1	119	12.9	10.52	0.960825	1.11237	1.22165	1.08763	1.02371	0.975258	1.01546	0.904124	1.00928	1.09828	1.02887	0.976289
M0ZHF8	Uncharacterized protein	6.02219	3	3	3	631	66	6.1	0.978744	1.13816	1.0686	0.947826	0.888889	0.889855	0.896618	0.90628	0.945894	1.06184	0.908857	0.916264
M1CFR9	Uncharacterized protein	7.00326	3	5	3	614	67.2	5.77	1.15491	1.22543	1.19231	1.03419	1.02671	0.988248	0.981838	1.03526	1.04594	1.19088	1.01638	1.02101
M1BSV4	Uncharacterized protein	5.12164	4	5	3	781	86.9	6.74	0.921132	1.11931	1.09909	1.02629	0.993933	1.04449	0.936299	0.9818	0.989889	1.04651	1.02157	0.969329
M0ZUX5	Uncharacterized protein	13.6197	15	16	15	1094	125.8	5.27	0.971182	0.976945	1.01057	0.971182	0.924111	0.926993	0.948127	0.935639	0.940442	0.986231	0.940762	0.941402
M0ZL57	Uncharacterized protein	39.9027	15	34	15	411	45.1	5.39	0.848849	0.920921	0.937938	1.07307	1.07908	1.1021	1.08208	0.985986	0.97998	0.902569	1.08475	1.01602
M1BJQ9	Elongation factor Tu	50.1048	17	61	7	477	51.9	6.55	0.954407	1.01317	0.954407	1.03242	1.03445	1.11753	1.01722	1.01621	0.991895	0.973995	1.06147	1.00844
M1D5K4	Uncharacterized protein	38.2353	7	14	7	204	22.7	6.68	0.988142	0.999012	1.11067	0.906126	0.983202	0.9417	0.991107	0.994071	0.967391	1.03261	0.943676	0.98419
M1AAS0	Uncharacterized protein	17.1309	11	15	10	718	78.7	7.85	1.01312	1.01009	1.04945	1.01413	1.04743	0.970737	0.973764	1.02321	0.987891	1.02422	1.01076	0.994955
M1B5K7	Beta-adaptin-like protein	8.92857	7	9	7	840	93.4	5.64	1.20059	0.784585	0.978261	0.909091	1.02569	0.985178	1.02569	1.00593	0.967391	0.987813	0.97332	0.999671
M0ZN55	Uncharacterized protein	15.7161	11	12	10	789	88.5	5.67	1.05972	0.949393	1.00304	0.998988	1.02227	1.02834	1.03644	1.03239	0.990891	1.00405	1.01653	1.01991
M0ZRG2	Nuclear pore complex protein NUP35	6.26866	2	2	2	335	36.4	9.26	0.936493	0.919431	0.935545	0.92891	0.883412	0.961137	1.00853	0.977251	0.927962	0.93049	0.924487	0.971248
M1CWB8	Uncharacterized protein	6.07903	2	2	2	329	35.4	10.32	0.827719	0.975938	0.986526	0.951877	0.977863	0.913378	0.99615	1.05294	0.942252	0.930061	0.947706	0.997113
M1BA26	Uncharacterized protein	5.31915	1	1	1	188	21.3	10.26	1.15392	0.868209	1.08753	0.977867	0.962777	0.959759	0.957746	1.10664	0.984909	1.03655	0.966801	1.01643
M1C7W3	Uncharacterized protein	20.5592	10	17	2	608	65.6	7.42	0.836812	0.868121	0.839658	1.17552	1.00095	0.852941	0.929791	1.05503	0.928843	0.848197	1.0098	0.971221
M1C5J8	Biotin carboxyl carrier protein of acetyl-CoA carboxylase	19.6491	4	5	4	285	30	8.41	0.902037	0.826382	0.85354	1.0388	0.988361	1.0485	0.99709	1.09408	0.949564	0.860653	1.02522	1.01358
M1BAG1	Methionine aminopeptidase	2.84091	1	1	1	352	38.9	6.83	0.828169	0.707981	0.703286	0.985915	1.07042	1.09296	0.999061	1.08263	0.919249	0.746479	1.04977	1.00031
M1C8A3	Uncharacterized protein	1.27389	1	1	1	628	69.3	6.42	0.770588	0.813725	0.855882	1.01667	1.10882	1.01471	1.12059	1.14216	0.959804	0.813399	1.04673	1.07418
Q9ZRB6	Ci21A protein	22.0183	2	3	1	109	12.4	6.98	0.621866	1.95186	2.44634	1.10933	0.482447	0.405216	0.387161	0.641926	0.982949	1.67335	0.665664	0.670679
M1CJU2	Uncharacterized protein	47.1875	9	24	3	320	34.1	6.62	1.36311	1.41114	1.46302	0.592699	0.595581	0.711816	0.783862	0.743516	0.941402	1.41242	0.633365	0.822927
M1AHZ8	Uncharacterized protein	31.5789	4	4	4	190	20.6	8.37	0.902604	1.29797	1.22179	0.890068	0.871745	0.934426	0.810029	0.769527	0.945034	1.14079	0.898746	0.84153
M1CW43	Uncharacterized protein	1.44628	1	1	1	484	53.7	7.81	1.16441	0.938104	1.12186	0.921663	0.852031	0.973888	0.886847	0.864603	0.947776	1.07479	0.915861	0.899742
M1CHC6	Uncharacterized protein	3.65169	1	1	1	356	39.3	6.23	1.11353	0.956481	1.10312	0.755913	0.798486	0.946074	0.963103	0.896878	0.927152	1.05771	0.833491	0.929044
M0ZT89	Uncharacterized protein	35.7143	9	19	3	252	26.7	8.19	0.827821	1.02335	0.963035	0.973735	1.01362	1.03696	0.990272	0.945525	0.953307	0.938067	1.00811	0.963035
M1BYY9	Uncharacterized protein	25.974	6	8	6	308	32.9	6.2	0.922156	0.904192	0.90519	1.31337	0.994012	0.961078	1.00798	0.994012	0.978044	0.910512	1.08949	0.993347
Q9SC19	Probable UDP-arabinopyranose mutase 1	49.3151	15	32	0	365	41.8	6.62	1.0499	0.966068	0.979042	0.987026	0.992016	0.95509	1.07784	0.994012	0.978044	0.998337	0.978044	1.01663
M1BC78	Uncharacterized protein	2.54453	1	1	1	393	45.1	8.72	1.00832	1.02914	1.09886	1.08429	1.03538	0.98127	1.09261	1.05515	1.01977	1.04544	1.03365	1.05584
M0ZWH0	Uncharacterized protein	5.73248	4	5	4	1099	125.2	6.37	1.01615	0.951564	0.994955	0.987891	1.07669	1.05752	0.991927	1.02523	0.9889	0.987555	1.0407	1.00202
M1C697	Inositol-1-monophosphatase	4.07407	1	1	1	270	29.1	5.16	0.809846	0.895753	0.828185	1.05019	1.09459	1.02413	1.00772	0.995174	0.945946	0.844595	1.05631	0.982947
M0ZM23	Uncharacterized protein	8.52273	2	6	2	176	20.1	8.81	0.84556	0.92471	0.866795	1.11776	0.976834	0.948842	1.02413	1.00193	0.945946	0.879022	1.01448	0.990669
M1BHF1	Protein disulfide-isomerase	53.7223	23	39	22	497	55.6	5.01	1.02142	0.885102	0.988315	0.930867	0.930867	0.959104	1.04771	1.01947	0.954236	0.964946	0.940279	1.00714
Q2V988	Proteasome subunit alpha type	33.3333	8	11	8	249	27.1	7.49	1.0251	0.883534	0.993976	0.997992	1.00201	1.01707	1.08333	1.05321	0.983936	0.967537	1.00569	1.04016
M1A0U7	Uncharacterized protein	3.10559	2	2	2	483	52.6	5.95	1.02468	0.93386	0.989141	0.890424	0.976308	1.02962	1.02172	1.0385	0.967423	0.98256	0.965449	1.00921
M1CE34	Uncharacterized protein	18.2203	4	6	4	236	26	9.19	0.933723	0.88499	0.832359	1.0731	0.950292	1.02827	1.05458	1.03314	0.955166	0.883691	1.01722	1.01429
M1C1H4	Uncharacterized protein	2.40385	1	1	1	416	45.1	5.99	0.701273	0.925563	0.847209	1.13516	1.05191	1.04114	1.09305	1.0382	0.959843	0.824682	1.07607	1.03036
M0ZRA6	Uncharacterized protein	8.63309	2	2	2	278	31.4	8.34	0.909427	0.771719	0.830869	0.902957	0.935305	0.951941	1.0305	1.0037	0.90573	0.837338	0.930068	0.979975
M1AF43	Uncharacterized protein	0.822622	2	2	2	1945	212.8	5.74	1.09744	0.925128	1.01846	0.993846	0.987692	1.0759	1.03795	1.11487	1.00513	1.01368	1.01915	1.05265
M1CSW4	Uncharacterized protein	10.5483	23	26	23	2389	277.8	8.76	1.0234	0.979654	1.02035	0.986775	1.02848	1.00814	1.02238	1.10885	0.996948	1.0078	1.0078	1.04273
M1BJV8	Endoglucanase	3.72771	2	2	2	617	68.5	8.87	0.82882	0.596712	0.606383	1.11896	1.14023	1.14217	1.18665	1.10348	0.947776	0.677305	1.13378	1.0793
M1C0M5	Uncharacterized protein	7.44417	3	4	3	403	44.4	5.95	0.829932	0.934888	0.886297	0.944606	1.00972	1.02818	1.01652	1.1137	0.952381	0.883706	0.994169	1.02753
M1ABV5	Uncharacterized protein	5.44218	1	1	1	147	16.4	6.74	1.09736	0.713996	0.772819	1.10345	1.10953	0.998986	1.18357	1.16937	0.993915	0.861393	1.07066	1.11562
M0ZMV9	Uncharacterized protein	9.5	2	2	2	200	22.7	5.62	0.69594	0.829084	0.836638	1.03022	1.09348	0.879131	1.03683	1.11615	0.925401	0.787221	1.00094	1.02613
M1CNN1	Uncharacterized protein	5.17529	2	3	2	599	67.3	8.56	1.03536	0.618861	0.60609	0.950884	1.09234	1.11395	1.16306	1.28094	0.962672	0.753438	1.05239	1.13556
M1BLQ8	Uncharacterized protein	1.95035	1	1	1	564	63.6	6.46	1.00807	1.16246	1.13118	1.09586	1.03027	0.983855	0.863774	0.82442	0.989909	1.10057	1.03666	0.892701
M1D5N3	Cysteine synthase	48.3077	11	32	10	325	34.2	6.15	1.24603	1.04067	1.00397	1.01488	0.894841	0.956349	0.914683	0.875992	0.973214	1.09689	0.955357	0.921296
P42056	Mitochondrial outer membrane protein porin of 36 kDa	32.6087	8	19	6	276	29.4	8.06	1.05602	1.19606	1.22095	0.957469	0.966805	1	1.00311	0.954357	1.01763	1.15768	0.974758	0.991701
M0ZI43	Uncharacterized protein	2.29592	1	1	1	392	43.7	5.1	1.02159	1.25114	1.22045	1.16818	1.37159	1.02727	1.13523	1.05341	1.11477	1.16439	1.18902	1.10114
A0A0H4SN03	Non-specific serine/threonine protein kinase	7.19844	3	3	3	514	58.8	8.41	1.06008	1.04073	1.04684	1.04684	1	1.08248	0.960285	0.948065	0.998982	1.04922	1.04311	0.969111
Q9MT30	Cystathionine gamma-synthase isoform 1	24.6753	11	12	11	539	58	6.65	0.937132	1.0167	0.950884	1.06582	1.00688	1.00393	0.946955	0.931238	0.963654	0.968238	1.02554	0.947282
M1CS68	Uncharacterized protein	3.26531	2	2	2	490	52.9	7.55	1.05737	0.972305	0.993076	0.883284	0.984174	1.09792	0.991098	0.942631	0.970326	1.00758	0.98846	0.968018
Q68HC9	Glucose-6-phosphate isomerase	26.4085	11	11	11	568	62.8	6.96	1.15409	1.15094	1.06918	1.07442	1.01468	1.01992	0.968553	1.00105	1.0283	1.12474	1.03634	0.999301
M1A2E9	Uncharacterized protein	25.4717	5	10	5	212	23.6	9.17	1.06042	1.11146	1.10521	1.05417	1.00521	1.08125	0.972917	1.00313	1.02188	1.09236	1.04688	0.999306
M1DPA6	Elongation factor Tu	56.6038	18	62	8	477	51.7	6.55	0.912121	0.985859	0.915152	1.09192	1.06263	1.10202	1.0404	1.00101	0.990909	0.93771	1.08552	1.01077
M1BGK8	Uncharacterized protein	1.37795	1	1	1	508	56.6	7.59	0.809829	0.775641	1.06517	1.25641	1.30128	1.15171	1.14423	1.13141	1.04808	0.883547	1.23647	1.10791
M1B5R1	Uncharacterized protein	49.2754	13	29	12	276	29.2	10.62	0.839718	0.945565	0.895161	1.17036	1.06552	1.04536	1.05141	1.07863	0.988911	0.893481	1.09375	1.03965
M1B997	Uncharacterized protein	5.61798	2	2	2	356	39.1	8.78	1.06566	1.00303	1.14747	0.921212	0.946465	0.987879	0.938384	1.10101	0.990909	1.07205	0.951852	1.0101
M1AG96	Uncharacterized protein	4.70914	2	2	2	361	40.2	5.91	1.23654	0.465385	0.575	0.900962	1.00192	1.02019	1.18365	1.28846	0.943269	0.758974	0.974359	1.13846
M1AIC8	Purple acid phosphatase	1.473	1	2	1	611	68.4	6.44	1.27349	0.966512	1.00465	0.833488	0.892093	0.821395	0.780465	0.814884	0.913488	1.08155	0.848992	0.836279
M1CBZ3	Uncharacterized protein	3.05998	2	2	2	817	88.5	8.13	1.00102	1.32176	1.35853	0.949949	0.971399	0.872319	0.834525	0.901941	1.00306	1.2271	0.931222	0.913177
M1CH96	ATP-dependent Clp protease proteolytic subunit	14.2384	3	9	3	302	33.1	8.16	1.0061	1.05589	1.03963	1.10264	1.00711	1.05386	0.986789	0.912602	0.997967	1.03388	1.05454	0.965786
M1D2T1	Uncharacterized protein	19.4444	4	5	3	252	28.8	8.88	0.879294	1.04271	1.12071	0.830084	0.923863	0.850511	0.889508	0.837512	0.911792	1.01424	0.868152	0.879604
Q84XQ4	NtPRp27-like protein	34.9558	6	10	6	226	25.1	6.55	1.5994	0.98494	1.18273	0.714859	0.789157	0.843373	1.03012	0.909639	0.985944	1.25569	0.782463	0.975234
M1AB58	Uncharacterized protein	36.7876	6	10	3	193	22	7.47	1.11064	1.05796	1.12013	1.05585	1.06322	1.0706	1.04215	0.982086	1.03477	1.09624	1.06322	1.01967
M0ZU37	Uncharacterized protein	7.37705	1	2	1	122	13.4	6.52	0.882527	1.20829	1.07009	1.21224	0.821323	0.884501	0.896347	0.925962	0.969398	1.05364	0.972688	0.930569
M1B818	Uncharacterized protein	18.0124	8	9	8	483	52.8	6.86	1.03564	1.01584	1.00198	0.99901	0.954455	0.963366	1.01485	0.942574	0.972277	1.01782	0.972277	0.976568
M1D278	Uncharacterized protein	36.1516	10	16	4	343	37.8	6.24	1.15259	1.10783	1.06002	0.932859	0.976602	0.983723	0.975585	0.984741	0.998983	1.10682	0.964395	0.986436
M1AH35	Chlorophyll a-b binding protein, chloroplastic	36.7213	6	36	0	305	32.4	5.12	1.08546	1.05796	1.00393	0.966601	0.938114	0.962672	0.888998	0.953831	0.964637	1.04912	0.955796	0.935822
M1BKA5	Lipoyl synthase, mitochondrial	4.73684	2	2	2	380	42.1	8.38	1.08392	1.02224	0.980789	0.969666	0.9909	1.06067	1.01719	0.991911	0.992922	1.02899	1.00708	1.00067
M1BEN2	Uncharacterized protein	30.6061	7	9	7	330	36.9	7.77	1.02794	1.04192	1.06687	0.907186	1.00399	0.98503	0.988024	0.98004	0.98004	1.04558	0.965403	0.982701
M1AH87	Uncharacterized protein	3.23344	3	3	3	1268	137.6	6.01	1.07065	0.99602	0.970149	1.02189	0.983085	1.01393	0.920398	0.997015	0.977114	1.01227	1.0063	0.964842
Q9ST64	ATPase (Fragment)	11.1111	4	5	4	369	40.4	7.72	1.00297	0.966337	0.941584	1.07921	0.928713	1.03069	0.974257	1.00495	0.972277	0.970297	1.01287	0.983828
Q2PYY1	Protein transport SEC13-like protein	18.8119	5	5	5	303	32.7	6.3	0.96715	0.863768	0.98744	0.921739	0.932367	1.01159	1.01449	1.01353	0.948792	0.939452	0.955233	0.992271
M1AE54	Uncharacterized protein	7.20339	2	8	1	236	26	5.68	1.29486	0.992	1.04686	1.176	1.07314	1.26171	1.26057	1.20114	1.12229	1.11124	1.17029	1.19467
M1A731	Uncharacterized protein	14.3646	12	13	12	1086	122.8	6.57	0.926829	0.998984	0.943089	1.0437	1.13211	1.03862	1.00915	1.07215	0.997967	0.956301	1.07148	1.02642
M1BQ55	Uncharacterized protein	18.9394	4	9	4	264	28.7	6.96	0.910124	0.936983	1.04339	1.07438	1.09917	1.09814	1.06198	1.09298	1.01446	0.963499	1.09056	1.05647
M1CQ57	Uncharacterized protein	36.6667	4	14	1	150	16.3	10.56	0.876209	0.82882	0.991296	0.928433	1.02708	1.00387	1.02031	1.04642	0.94971	0.898775	0.98646	1.00548
M1AKA7	Uncharacterized protein	16.2581	9	16	9	775	85.1	7.84	0.946841	0.903711	0.985958	1.01404	1.07723	0.955868	1.05717	1.10431	0.984955	0.945503	1.01571	1.04881
M1AEK1	Inosine-5'-monophosphate dehydrogenase	10.664	5	5	5	497	52.8	6.76	0.912088	0.881119	0.936064	0.978022	1.05195	1.07493	1.06294	1.11189	0.981019	0.909757	1.03497	1.05195
M1C6C2	Uncharacterized protein	13.7681	3	4	3	276	29.3	11.21	0.753438	0.968566	0.947937	1.07564	0.964637	0.948919	1.08153	1.11788	0.964637	0.88998	0.996398	1.05468
M1CR64	Uncharacterized protein	29.4643	2	2	2	112	11.1	9.19	0.952517	0.68661	0.720798	1.09307	0.905983	1.08547	1.01709	1.10256	0.932574	0.786641	1.02817	1.01741
M0ZSJ5	Uncharacterized protein	16.4557	8	10	8	553	62.3	8.15	0.809378	0.787971	0.858308	1.16718	1.10703	1.00714	1.25994	1.1947	1.00102	0.818552	1.09378	1.15189
M1AJ95	Putative rRNA methyltransferase	1.47601	1	1	1	813	91.5	8.56	0.736166	0.740119	0.881423	1.1334	1.05534	0.98913	1.15711	1.21739	0.970356	0.785903	1.05929	1.11495
M1AWE3	Uncharacterized protein	2.44681	2	2	2	940	106.3	5.94	0.875	1.23922	1.2306	0.778017	1.21228	0.900862	1.12931	1.35345	1.05819	1.11494	0.963721	1.18032
M1A0A3	Uncharacterized protein	63.3416	16	28	16	401	43.9	8.05	0.873156	1.21534	1.14356	1.07178	0.987217	0.92822	0.867257	0.777778	0.966568	1.07735	0.995739	0.870534
M0ZQP4	Uncharacterized protein	14.2029	4	7	4	345	38.3	5.73	1.001	1.51246	1.3659	0.936191	0.831505	0.798604	0.747757	0.798604	0.98006	1.29312	0.855434	0.84214
M1AC50	Uncharacterized protein	1.51899	1	1	1	395	46.1	7.65	1.15637	1.29781	1.45916	0.796813	0.780876	0.849602	0.834661	0.804781	0.979084	1.30445	0.809097	0.872842
G1CCE9	NAD(P)H-quinone oxidoreductase subunit H, chloroplastic	35.369	11	14	11	393	45.6	5.44	0.9375	1.11111	1.07044	1.0129	1.0496	0.988095	0.896825	0.877976	0.975198	1.03968	1.01687	0.916667
M1D7A2	Uncharacterized protein	26.9373	6	6	3	271	29	6.34	1.36673	0.982042	1.09168	0.701323	0.772212	0.829868	0.933837	0.844045	0.929112	1.14682	0.767801	0.902331
K7WVC7	O-linked GlcNAc transferase	8.33333	1	2	1	300	33.8	7.36	0.889991	1.01082	0.841298	1.00271	0.92606	0.767358	0.877367	0.816952	0.886384	0.914037	0.898708	0.860234
M1AS10	Uncharacterized protein	14.377	4	5	4	313	34.8	6.86	1.03424	1.05942	1.19033	0.892246	0.977845	0.994965	0.961732	0.969789	0.98993	1.09466	0.955018	0.973817
M1C1W8	60S ribosome subunit biogenesis protein NIP7 homolog	9.09091	1	1	1	187	20.9	8.56	0.978947	0.84689	0.952153	1.03541	0.825837	1.10144	0.963636	0.923445	0.94067	0.925997	0.98756	0.942584
M1CKC6	Uncharacterized protein	41.433	10	13	10	321	33.6	9.2	1.01876	0.994077	1.02962	0.977295	0.970385	0.977295	0.973346	0.960513	0.970385	1.01415	0.974992	0.968082
M1B1L7	Uncharacterized protein	11.2987	7	7	7	770	83.9	5.88	1.02372	1.07708	1.06225	0.976285	0.951581	0.940711	0.907115	0.972332	0.971344	1.05435	0.956192	0.950264
M1CPW0	Uncharacterized protein	22.5	3	9	2	200	21.7	8.37	0.820924	0.878417	0.910462	1.0509	0.936852	0.983977	0.97361	0.94345	0.926484	0.869934	0.990575	0.947848
M1D2A5	Uncharacterized protein	1.26002	1	1	1	873	96.7	4.89	0.999014	0.817554	1.01578	0.984221	1.05128	0.968442	1.02564	1.03057	0.969428	0.944116	1.00131	1.00855
M1AZ95	Uncharacterized protein	4.83092	2	2	2	414	45.1	7.65	1.20907	0.971239	1.09292	1.10288	1.05973	1.16704	1.19912	1.17367	1.08739	1.09108	1.10988	1.15339
M1B4K0	Uncharacterized protein	39.6757	32	75	4	925	102.4	6.64	0.971762	0.891918	0.843233	0.895813	1.01947	1.05161	1.07205	1.03408	0.957157	0.902304	0.988965	1.0211
M1CE12	Profilin	17.5573	2	4	1	131	14.1	4.7	1.03138	1.24686	1.07113	1.00523	0.98431	1.01674	0.941423	1.13389	1.02824	1.11646	1.00209	1.03452
M1AAM1	Uncharacterized protein	32.9016	12	18	8	386	43.2	6.09	0.954683	0.773414	0.827795	1.1279	1.09164	1.0433	1.12286	1.13797	0.98993	0.851964	1.08761	1.08359
M1CCP0	Uncharacterized protein	6.47482	1	2	1	139	15.7	5.55	1.21615	1.01365	0.995449	1.11718	1.08419	1.25142	1.23549	1.34357	1.11832	1.07509	1.15093	1.23246
M1B5B5	Uncharacterized protein	2.63158	1	1	1	342	39.6	9.58	0.794286	0.75619	0.745714	1.00476	1.05333	0.950476	1.07619	1.20857	0.93619	0.765397	1.00286	1.07365
M1AWZ7	Glutathione peroxidase	11.8343	2	3	2	169	18.8	7.08	1.21892	1.07792	1.04638	0.793135	0.72449	0.973098	0.814471	0.715213	0.912801	1.11441	0.830241	0.814162
M1BJJ3	Uncharacterized protein	3.17073	1	3	1	410	44.7	9.92	1.23707	1.15707	1.09463	0.859512	0.892683	0.845854	0.889756	0.819512	0.96	1.16293	0.866016	0.889756
M0ZU78	Uncharacterized protein	12.2642	1	1	1	106	11.1	9.41	1.30979	1.11845	1.24487	1.20957	1.04328	1.14351	1.14579	1.05353	1.12073	1.22437	1.13212	1.10668
M1BM64	Uncharacterized protein	2.07337	1	1	1	627	68.6	6.29	1.37847	1.0566	1.10544	1.04218	1.00999	1.19645	1.16648	1.05105	1.09212	1.18017	1.08287	1.10322
A1E0Y0	Ras-related GTP binding protein	53.202	8	11	2	203	22.4	5.71	1.03604	0.91992	1.01802	0.963964	1.02703	0.992993	1.1011	0.966967	0.984985	0.991325	0.994661	1.01768
M1B3I7	Uncharacterized protein	15	2	5	1	180	19.9	6.89	0.973134	0.882587	1.15124	0.929353	1.10448	0.880597	1.08856	0.963184	0.979104	1.00232	0.971476	1.01028
M1BSR3	Uncharacterized protein	10.1781	3	5	3	393	43.3	7.97	1.01703	0.941884	0.901804	1.02705	1.21343	0.982966	0.968938	0.981964	0.985972	0.953574	1.07448	0.978958
M1CGN1	Uncharacterized protein	5.38922	3	3	1	501	56.4	6.05	1.1064	0.92467	1.06685	0.840866	0.856874	0.867232	0.90113	0.925612	0.926554	1.03264	0.854991	0.917765
M1BVQ8	Uncharacterized protein	6.46154	2	2	2	325	36.3	8.48	0.902857	1.04476	1.17238	0.828571	0.92	0.858095	0.921905	0.94	0.937143	1.04	0.868889	0.933016
M1CNK2	Uncharacterized protein	47.7454	15	53	0	377	41.6	5.49	0.942801	1.00296	0.976331	0.9714	1.07988	1.00197	0.932939	0.982249	0.970414	0.97403	1.01775	0.961867
M1BWS8	Uncharacterized protein	38.814	12	59	6	371	40.6	9.13	0.88809	0.976386	0.971253	0.994867	1.22177	1.07392	1.10575	1.02464	1.01027	0.945243	1.09685	1.04689
M1C0W7	Uncharacterized protein	5.64706	2	2	2	425	46.8	5.6	1.02314	0.995976	1.14286	0.923541	0.964789	0.993964	1	1.02616	0.98994	1.05399	0.960765	1.00537
M1B3D6	Uncharacterized protein	11.1111	3	4	3	297	32.8	8.07	0.86444	0.793713	0.849705	1.14833	1.06974	1.02947	1.08546	1.01572	0.966601	0.835953	1.08251	1.02259
M1BTP6	14-3-3 protein	48.659	11	19	5	261	29.5	4.82	0.960539	0.858518	0.896054	1.00674	0.952839	0.920115	1.08085	1.00192	0.947064	0.905037	0.959897	1.00995
M1AJM3	Uncharacterized protein	4.64602	2	2	2	452	50.5	6.98	1.1701	1.0585	1.04659	1.18093	1.08342	1.04767	1.0325	1.14735	1.06609	1.09173	1.10401	1.08198
M1CBP1	Uncharacterized protein	4.33071	1	1	1	254	27.1	5.74	1.01917	1.164	1.17146	0.980831	0.922258	1.12993	1.08307	1.13099	1.04792	1.11821	1.011	1.08733
M0ZN62	Uncharacterized protein	9.87654	1	1	1	81	9.1	4.32	0.897098	0.774846	0.938434	0.92788	0.773087	0.823219	0.854002	0.942832	0.865435	0.870126	0.841395	0.887423
M1A136	Uncharacterized protein	30.7692	4	6	3	143	15.9	10.52	0.998018	0.839445	0.9445	1.05847	0.949455	1.05451	1.02279	1.06838	0.975223	0.927321	1.02081	1.02213
M1AJ16	Dihydrolipoamide acetyltransferase component of pyruvate dehydrogenase complex	14.2241	6	12	4	464	48.5	8.38	0.915152	0.916162	0.959596	1.02222	1.09798	1.05152	1.05253	1.0899	0.993939	0.930303	1.05724	1.04545
M1A0W1	Lipid transfer-like protein VAS-like isoform 2	7.94702	1	2	1	151	15.6	7.87	0.990206	0.834476	1.07444	1.12439	0.885406	0.900098	0.96572	1.05877	0.963761	0.966373	0.969964	0.996082
M1D0V2	Uncharacterized protein	7.22892	2	2	2	249	28.4	5.87	0.943925	0.90758	1.01765	1.17445	1.06023	1.06542	1.07165	1.12253	1.02181	0.956386	1.10003	1.072
M0ZVL3	Uncharacterized protein	3.44333	2	2	2	697	77.4	8.24	1.02055	0.943474	0.970195	1.07811	1.03597	1.00925	1.074	1.13669	1.01131	0.978075	1.04111	1.074
M1D2H4	Uncharacterized protein	15.7233	3	4	3	318	34.4	9.22	0.953279	0.785265	0.865229	0.82929	0.851752	0.927224	0.884097	1.00449	0.884097	0.867925	0.869422	0.924229
M1BNR7	Uncharacterized protein	38.4615	8	10	8	247	26.9	10.11	0.880814	0.858527	0.863372	0.968992	0.986434	1.01647	1.06977	1.09205	0.953488	0.867571	0.990633	1.03844
M0ZNT9	Uncharacterized protein	15.0235	5	9	5	426	49.2	4.97	1.01303	0.747495	0.779559	1.1513	1.07014	1.03707	1.09319	1.14228	0.985972	0.846693	1.08617	1.07381
M1B9U2	Uncharacterized protein	42.8571	11	20	11	280	30.5	10.51	0.829244	0.84789	0.829244	1.03631	1.08636	1.02748	1.0736	1.11874	0.965653	0.83546	1.05005	1.05267
M1CJE1	Uncharacterized protein	4.24028	1	1	1	283	30.4	8.94	0.719113	0.89018	0.899683	1.25026	1.30095	1.06441	1.16473	1.23126	1.03907	0.836325	1.20521	1.14502
M1AF41	Uncharacterized protein	7.54098	2	2	2	305	32.1	8.28	0.645192	0.794231	0.795192	0.933654	1.12596	1.31731	0.933654	1.12404	0.946154	0.744872	1.12564	1.00128
M1A5L1	Uncharacterized protein	2.54237	1	1	1	354	39.7	4.97	0.891947	0.863405	0.80632	1.07238	1.10296	1.13354	1.0999	1.2212	1.00306	0.853891	1.10296	1.10805
M1CKY0	Uncharacterized protein	7.56173	5	5	5	648	71.4	5.33	0.902637	0.747465	0.76572	1.03347	1.12576	1.22414	1.10446	1.24037	0.997972	0.805274	1.12779	1.11427
M1BAP5	Uncharacterized protein	7.33229	4	4	0	641	70.9	5.36	0.941048	0.893013	1.05786	1.14847	1.18777	1.05786	1.20415	1.35262	1.07424	0.963974	1.13137	1.21033
M1BWY6	Uncharacterized protein	5.66038	1	1	1	159	17.7	8.43	0.892078	1.10333	0.948335	1.35936	0.986223	1.23881	1.32147	1.50057	1.12974	0.981248	1.1948	1.31726
M1BZS1	Peptidylprolyl isomerase	32.0574	4	5	4	209	22.4	8.65	0.876939	1.57084	1.24405	1.0031	0.910031	0.919338	0.928645	0.868666	1.01861	1.23061	0.944157	0.938642
M1BAA5	Uncharacterized protein	1.96507	1	1	1	458	51.4	5.39	1.08893	1.15202	1.10858	1.31541	0.880041	0.885212	0.961737	0.931748	1.01861	1.11651	1.02689	0.9707
[truncated: 2,645 more rows]

## Sheet: Table S2
S2 Table. Showing all detected differentially expressed proteins, GO terms and annotation
Accession	LI1	LI2	LI3	Control1	Control2	Control3	EI1	EI2	EI3	Description	InterPro IDs	GO IDs	GO Names
M0ZTQ4	3.45272	1.16428	2.12416	0.204394	0.227316	0.179561	0.470869	0.374403	0.353391	Uncharacterized protein	IPR001938 (PRINTS); IPR001938 (SMART); IPR001938 (PIRSF); IPR037176 (G3DSA:2.60.110.GENE3D); IPR001938 (PFAM); IPR001938 (PANTHER); PTHR31048:SF47 (PANTHER); IPR001938 (PROSITE_PROFILES); cd09217 (CDD); IPR037176 (SUPERFAMILY)
P52406	2.35759	2.03481	1.99156	0.636076	0.396624	0.35654	0.459916	0.703586	0.612869	Endochitinase 4 (Fragment)	IPR001002 (PRINTS); IPR001002 (SMART); G3DSA:1.10.530.10 (GENE3D); G3DSA:3.30.20.10 (GENE3D); IPR016283 (PIRSF); IPR001002 (PFAM); IPR036861 (G3DSA:3.30.60.GENE3D); IPR000726 (PFAM); mobidb-lite (MOBIDB_LITE); PTHR22595:SF79 (PANTHER); PTHR22595 (PANTHER); IPR001002 (PRODOM); IPR001002 (PROSITE_PROFILES); cd06921 (CDD); IPR000726 (CDD); IPR036861 (SUPERFAMILY); IPR023346 (SUPERFAMILY)	F:GO:0004568; P:GO:0005975; P:GO:0006032; F:GO:0008061; P:GO:0016998	F:chitinase activity; P:carbohydrate metabolic process; P:chitin catabolic process; F:chitin binding; P:cell wall macromolecule catabolic process
M1CJS7	1.60853	1.56215	2.44527	0.520408	0.416512	0.320965	0.282004	0.512987	0.606679	Uncharacterized protein	G3DSA:3.40.50.300 (GENE3D); G3DSA:3.40.50.300 (GENE3D); IPR002182 (PFAM); PTHR43886 (PANTHER); PTHR43886:SF17 (PANTHER); IPR038005 (CDD); IPR027417 (SUPERFAMILY)	F:GO:0043531	F:ADP binding
M0ZYP9	1.1928	1.84594	2.09317	0.435424	0.423432	0.441882	0.486162	0.554428	0.750923	Uncharacterized protein	IPR001938 (PRINTS); IPR001938 (SMART); IPR001938 (PFAM); IPR037176 (G3DSA:2.60.110.GENE3D); PTHR31048:SF44 (PANTHER); IPR001938 (PANTHER); IPR001938 (PROSITE_PROFILES); IPR037176 (SUPERFAMILY); IPR037176 (SUPERFAMILY)
M1B864	2.82115	1.30731	1.67391	0.522727	0.523715	0.444664	0.518775	0.444664	0.624506	Uncharacterized protein	IPR002160 (PRINTS); IPR002160 (SMART); IPR002160 (PFAM); G3DSA:2.80.10.50 (GENE3D); IPR002160 (PANTHER); IPR002160 (CDD); IPR011065 (SUPERFAMILY)	F:GO:0004866	F:endopeptidase inhibitor activity
M1AU65	2.4217	1.58854	1.75947	0.578301	0.463664	0.460594	0.584442	0.558854	0.818833	Peroxidase	IPR002016 (PRINTS); IPR000823 (PRINTS); IPR002016 (PFAM); G3DSA:1.10.520.10 (GENE3D); G3DSA:1.10.420.10 (GENE3D); mobidb-lite (MOBIDB_LITE); PTHR31388:SF24 (PANTHER); PTHR31388 (PANTHER); IPR002016 (PROSITE_PROFILES); IPR033905 (CDD); IPR010255 (SUPERFAMILY)	F:GO:0004601; P:GO:0006979; F:GO:0020037; P:GO:0042744; P:GO:0055114	F:peroxidase activity; P:response to oxidative stress; F:heme binding; P:hydrogen peroxide catabolic process; P:oxidation-reduction process
Q2HPK9	1.56176	1.77255	2.12941	0.505882	0.492157	0.560784	0.557843	0.494118	0.730392	Peroxidase (Fragment)	IPR002016 (PRINTS); IPR000823 (PRINTS); G3DSA:1.10.420.10 (GENE3D); IPR002016 (PFAM); G3DSA:1.10.520.10 (GENE3D); PTHR31235 (PANTHER); PTHR31235:SF160 (PANTHER); IPR002016 (PROSITE_PROFILES); IPR033905 (CDD); IPR010255 (SUPERFAMILY)	F:GO:0004601; P:GO:0006979; F:GO:0020037; P:GO:0042744; P:GO:0055114	F:peroxidase activity; P:response to oxidative stress; F:heme binding; P:hydrogen peroxide catabolic process; P:oxidation-reduction process
M1B217	2.5495	1.46238	1.44653	0.523762	0.540594	0.494059	0.623762	0.544554	0.716832	Sucrose synthase	IPR000368 (PFAM); IPR012820 (TIGRFAM); IPR001296 (PFAM); G3DSA:1.20.120.1230 (GENE3D); G3DSA:3.40.50.2000 (GENE3D); G3DSA:3.40.50.2000 (GENE3D); G3DSA:3.10.450.330 (GENE3D); PTHR12526:SF391 (PANTHER); PTHR12526 (PANTHER); cd03800 (CDD); SSF53756 (SUPERFAMILY)	P:GO:0005985; F:GO:0016157	P:sucrose metabolic process; F:sucrose synthase activity
A0A097H185	1.48868	2.01132	1.9856	0.418724	0.817901	0.38786	0.511317	0.966049	0.699588	PIN-I protein	IPR000864 (PRINTS); IPR000864 (PFAM); G3DSA:3.30.10.10 (GENE3D); IPR000864 (PANTHER); PTHR33091:SF1 (PANTHER); IPR000864 (PRODOM); IPR036354 (SUPERFAMILY)	F:GO:0004867; P:GO:0009611	F:serine-type endopeptidase inhibitor activity; P:response to wounding
M1CUM0	2.08656	1.54888	1.68228	0.486762	0.642566	0.523422	0.689409	0.704684	0.818737	Uncharacterized protein	IPR008949 (G3DSA:1.10.600.GENE3D); IPR001906 (PFAM); IPR005630 (PFAM); IPR036965 (G3DSA:1.50.10.GENE3D); IPR034741 (PANTHER); PTHR31225:SF22 (PANTHER); cd00684 (CDD); IPR008949 (SUPERFAMILY); IPR008930 (SUPERFAMILY)	F:GO:0000287; P:GO:0008152; F:GO:0010333	F:magnesium ion binding; P:metabolic process; F:terpene synthase activity
M1CPL0	1.29196	2.27467	1.88505	0.798576	0.46999	0.436419	0.416073	0.68057	0.920651	Uncharacterized protein	IPR002347 (PRINTS); IPR002347 (PRINTS); G3DSA:3.40.50.720 (GENE3D); PF13561 (PFAM); PTHR43180:SF1 (PANTHER); PTHR43180 (PANTHER); IPR036291 (SUPERFAMILY)
M1CBG1	1.91334	1.59202	1.69231	0.477118	0.590068	0.583252	0.627069	0.57741	0.685492	Uncharacterized protein	G3DSA:3.10.450.50 (GENE3D); PTHR31723:SF1 (PANTHER); PTHR31723 (PANTHER); IPR032710 (SUPERFAMILY)
M1CAS5	1.58559	1.37137	2.18018	0.524525	0.638639	0.557558	0.627628	0.72973	0.793794	Uncharacterized protein	IPR013126 (PRINTS); IPR029048 (G3DSA:1.20.1270.GENE3D); IPR029047 (G3DSA:2.60.34.GENE3D); G3DSA:3.30.420.40 (GENE3D); G3DSA:3.90.640.10 (GENE3D); G3DSA:3.30.420.40 (GENE3D); IPR013126 (PFAM); mobidb-lite (MOBIDB_LITE); PTHR19375:SF215 (PANTHER); IPR013126 (PANTHER); cd10241 (CDD); IPR029048 (SUPERFAMILY); IPR029047 (SUPERFAMILY); SSF53067 (SUPERFAMILY); SSF53067 (SUPERFAMILY)
M1C788	1.67314	1.55016	2.38727	0.543689	0.695793	0.693635	0.6548	0.790723	0.799353	Uncharacterized protein	IPR005804 (PFAM); IPR021863 (PFAM); mobidb-lite (MOBIDB_LITE); mobidb-lite (MOBIDB_LITE); PTHR32100 (PANTHER); PTHR32100:SF16 (PANTHER); cd03507 (CDD)	P:GO:0006629; F:GO:0016717; P:GO:0055114	P:lipid metabolic process; F:oxidoreductase activity, acting on paired donors, with oxidation of a pair of donors resulting in the reduction of molecular oxygen to two molecules of water; P:oxidation-reduction process
M1BQZ2	1.02446	2.20795	2.00917	0.759429	0.635066	0.519878	0.461774	0.579001	0.996942	Uncharacterized protein	IPR020617 (PFAM); IPR016039 (G3DSA:3.40.47.GENE3D); IPR020616 (PFAM); IPR016039 (G3DSA:3.40.47.GENE3D); IPR002155 (TIGRFAM); IPR002155 (PIRSF); PTHR18919 (PANTHER); PTHR18919:SF131 (PANTHER); IPR002155 (CDD); IPR016039 (SUPERFAMILY); IPR016039 (SUPERFAMILY)	P:GO:0008152; F:GO:0016747	P:metabolic process; F:transferase activity, transferring acyl groups other than amino-acyl groups
M1B359	1.37587	1.76459	1.86251	0.644906	0.667656	0.5727	0.692384	0.613254	0.698318	Uncharacterized protein	IPR010089 (TIGRFAM); IPR005025 (PFAM); IPR029039 (G3DSA:3.40.50.GENE3D); PTHR30546:SF12 (PANTHER); PTHR30546 (PANTHER); IPR008254 (PROSITE_PROFILES); IPR029039 (SUPERFAMILY)	F:GO:0003955; F:GO:0010181	F:NAD(P)H dehydrogenase (quinone) activity; F:FMN binding
M1APP8	1.3964	1.8008	1.89489	0.794795	0.612613	0.558559	0.635636	0.603604	0.712713	Uncharacterized protein	IPR005630 (PFAM); IPR036965 (G3DSA:1.50.10.GENE3D); IPR001906 (PFAM); IPR008949 (G3DSA:1.10.600.GENE3D); IPR034741 (PANTHER); PTHR31225:SF22 (PANTHER); cd00684 (CDD); IPR008949 (SUPERFAMILY); IPR008930 (SUPERFAMILY)	F:GO:0000287; P:GO:0008152; F:GO:0010333	F:magnesium ion binding; P:metabolic process; F:terpene synthase activity
M1A358	1.44585	1.62732	1.75024	0.548293	0.665366	0.667317	0.709268	0.529756	0.812683	Uncharacterized protein	IPR011659 (PFAM); IPR011042 (G3DSA:2.120.10.GENE3D); IPR011042 (G3DSA:2.120.10.GENE3D); PTHR32161:SF9 (PANTHER); PTHR32161 (PANTHER); SSF69304 (SUPERFAMILY); SSF82171 (SUPERFAMILY); SSF69304 (SUPERFAMILY)
M1AQS2	1.62614	1.51773	1.6768	0.579534	0.674772	0.659574	0.748734	0.74772	0.901722	Lipoxygenase	IPR001246 (PRINTS); IPR013819 (PRINTS); IPR001024 (SMART); IPR001024 (PFAM); G3DSA:1.20.245.10 (GENE3D); G3DSA:2.60.60.20 (GENE3D); IPR013819 (PFAM); IPR027433 (G3DSA:4.10.372.GENE3D); G3DSA:4.10.375.10 (GENE3D); G3DSA:3.10.450.60 (GENE3D); IPR000907 (PANTHER); PTHR11771:SF53 (PANTHER); IPR001024 (PROSITE_PROFILES); IPR013819 (PROSITE_PROFILES); cd01751 (CDD); IPR036226 (SUPERFAMILY); IPR036392 (…	F:GO:0005515; F:GO:0016702; F:GO:0046872; P:GO:0055114	F:protein binding; F:oxidoreductase activity, acting on single donors with incorporation of molecular oxygen, incorporation of two atoms of oxygen; F:metal ion binding; P:oxidation-reduction process
M1AY17	2.1714	1.08423	1.34182	0.62096	0.601371	0.629775	0.782566	0.711068	0.852106	Peroxidase	IPR002016 (PRINTS); IPR000823 (PRINTS); G3DSA:1.10.420.10 (GENE3D); IPR002016 (PFAM); G3DSA:1.10.520.10 (GENE3D); PTHR31235 (PANTHER); PTHR31235:SF160 (PANTHER); IPR002016 (PROSITE_PROFILES); IPR033905 (CDD); IPR010255 (SUPERFAMILY)	F:GO:0004601; P:GO:0006979; F:GO:0020037; P:GO:0042744; P:GO:0055114	F:peroxidase activity; P:response to oxidative stress; F:heme binding; P:hydrogen peroxide catabolic process; P:oxidation-reduction process
M0ZI98	1.83217	1.35764	1.63437	0.663337	0.631369	0.652348	0.734266	0.676324	0.809191	Formate dehydrogenase, mitochondrial	IPR006140 (PFAM); IPR006139 (PFAM); G3DSA:3.40.50.720 (GENE3D); G3DSA:3.40.50.720 (GENE3D); PTHR42938:SF1 (PANTHER); PTHR42938 (PANTHER); IPR033689 (HAMAP); IPR033689 (CDD); IPR036291 (SUPERFAMILY); SSF52283 (SUPERFAMILY)	F:GO:0008863; F:GO:0016616; F:GO:0051287; P:GO:0055114	F:formate dehydrogenase (NAD+) activity; F:oxidoreductase activity, acting on the CH-OH group of donors, NAD or NADP as acceptor; F:NAD binding; P:oxidation-reduction process
E0WCF2	1.66572	1.52612	1.66857	0.79962	0.472934	0.699905	0.443495	0.604938	0.615385	Type I serine protease inhibitor	IPR000864 (PRINTS); G3DSA:3.30.10.10 (GENE3D); IPR000864 (PFAM); PTHR33091:SF1 (PANTHER); IPR000864 (PANTHER); IPR000864 (PRODOM); IPR036354 (SUPERFAMILY)	F:GO:0004867; P:GO:0009611	F:serine-type endopeptidase inhibitor activity; P:response to wounding
Q5XUH0	1.7313	1.0689	1.54232	0.658465	0.514764	0.595472	0.935039	0.88878	0.908465		IPR001938 (PRINTS); IPR001938 (SMART); IPR037176 (G3DSA:2.60.110.GENE3D); IPR001938 (PIRSF); IPR001938 (PFAM); PTHR31048:SF47 (PANTHER); IPR001938 (PANTHER); IPR001938 (PROSITE_PROFILES); cd09217 (CDD); IPR037176 (SUPERFAMILY)
M1CFS3	1.68854	1.4192	1.60235	0.520078	0.658178	0.760039	0.683643	0.5857	0.876592	Glycosyltransferase	IPR002213 (PFAM); G3DSA:3.40.50.2000 (GENE3D); G3DSA:3.40.50.2000 (GENE3D); PTHR11926:SF500 (PANTHER); PTHR11926 (PANTHER); cd03784 (CDD); SSF53756 (SUPERFAMILY)	P:GO:0008152; F:GO:0016758	P:metabolic process; F:transferase activity, transferring hexosyl groups
M1AMX7	2.29854	1.27766	1.38205	0.631524	0.662839	0.749478	0.77453	0.772443	0.889353	Uncharacterized protein	IPR002160 (PRINTS); IPR002160 (SMART); IPR002160 (PFAM); G3DSA:2.80.10.50 (GENE3D); PTHR33107:SF5 (PANTHER); IPR002160 (PANTHER); IPR002160 (CDD); IPR011065 (SUPERFAMILY)	F:GO:0004866	F:endopeptidase inhibitor activity
M1AXP7	1.72737	1.5692	1.70968	0.636837	0.727367	0.718002	0.754422	0.793965	0.771072	3-hydroxy-3-methylglutaryl coenzyme A synthase	IPR016039 (G3DSA:3.40.47.GENE3D); IPR013746 (PFAM); IPR010122 (TIGRFAM); IPR013528 (PFAM); PTHR43323 (PANTHER); PTHR43323:SF7 (PANTHER); cd00827 (CDD); IPR016039 (SUPERFAMILY); IPR016039 (SUPERFAMILY)	F:GO:0004421; P:GO:0008299	F:hydroxymethylglutaryl-CoA synthase activity; P:isoprenoid biosynthetic process
M1ABY0	1.15987	1.76288	2.1867	0.902361	0.698498	0.5397	0.844421	0.683476	0.950644	Uncharacterized protein	no IPS match
M1BSX9	2.08681	1.75116	1.65394	0.825231	0.703704	0.789352	0.824074	0.949074	0.990741	Uncharacterized protein	IPR030395 (PFAM); IPR017946 (G3DSA:3.20.20.GENE3D); PTHR22958 (PANTHER); PTHR22958:SF18 (PANTHER); IPR030395 (PROSITE_PROFILES); IPR017946 (SUPERFAMILY)	P:GO:0006629; F:GO:0008081	P:lipid metabolic process; F:phosphoric diester hydrolase activity
M1BYX2	1.41105	1.59457	1.3867	0.573034	0.554307	0.7397	0.587079	0.54588	0.969101	Glycosyltransferase	IPR002213 (PFAM); G3DSA:3.40.50.2000 (GENE3D); G3DSA:3.40.50.2000 (GENE3D); PTHR11926 (PANTHER); PTHR11926:SF446 (PANTHER); SSF53756 (SUPERFAMILY)	P:GO:0008152; F:GO:0016758	P:metabolic process; F:transferase activity, transferring hexosyl groups
K4L9N8	1.35679	1.6784	1.60802	0.612903	0.685239	0.677419	0.71261	0.633431	0.811339	Peroxidase a1 (Fragment)	IPR000823 (PRINTS); IPR002016 (PRINTS); IPR002016 (PFAM); G3DSA:1.10.420.10 (GENE3D); G3DSA:1.10.520.10 (GENE3D); PTHR31388:SF30 (PANTHER); PTHR31388 (PANTHER); IPR002016 (PROSITE_PROFILES); IPR010255 (SUPERFAMILY)	F:GO:0004601; P:GO:0006979; F:GO:0020037; P:GO:0055114	F:peroxidase activity; P:response to oxidative stress; F:heme binding; P:oxidation-reduction process
M0ZXN1	1.43649	1.18052	1.57975	0.527221	0.623687	0.64852	0.95511	0.78128	0.819484	Uncharacterized protein	G3DSA:2.60.120.200 (GENE3D); IPR014895 (PFAM); PTHR33681:SF4 (PANTHER); PTHR33681 (PANTHER); IPR013320 (SUPERFAMILY)
Q8GUR4	2.05585	1.25886	1.6391	0.779807	0.599356	0.825994	0.731472	0.736842	1.11171	Acidic class II 1,3-beta-glucanase (Fragment)	G3DSA:3.20.20.80 (GENE3D); IPR000490 (PFAM); PTHR32227:SF226 (PANTHER); PTHR32227 (PANTHER); IPR017853 (SUPERFAMILY)	F:GO:0004553; P:GO:0005975	F:hydrolase activity, hydrolyzing O-glycosyl compounds; P:carbohydrate metabolic process
M1CJU3	2.04424	1.18313	1.43004	0.669753	0.743827	0.662551	0.81893	0.890947	0.84465	Uncharacterized protein	IPR001002 (PRINTS); IPR001002 (SMART); IPR000726 (PFAM); IPR001002 (PFAM); IPR016283 (PIRSF); IPR036861 (G3DSA:3.30.60.GENE3D); G3DSA:1.10.530.10 (GENE3D); G3DSA:3.30.20.10 (GENE3D); PTHR22595:SF105 (PANTHER); PTHR22595 (PANTHER); IPR001002 (PRODOM); IPR001002 (PROSITE_PROFILES); IPR000726 (CDD); cd06921 (CDD); IPR036861 (SUPERFAMILY); IPR023346 (SUPERFAMILY)	F:GO:0004568; P:GO:0005975; P:GO:0006032; F:GO:0008061; P:GO:0016998	F:chitinase activity; P:carbohydrate metabolic process; P:chitin catabolic process; F:chitin binding; P:cell wall macromolecule catabolic process
M1CJU2	1.36311	1.41114	1.46302	0.592699	0.595581	0.711816	0.783862	0.743516	0.941402	Uncharacterized protein	IPR001002 (PRINTS); IPR001002 (SMART); G3DSA:1.10.530.10 (GENE3D); IPR016283 (PIRSF); IPR000726 (PFAM); IPR001002 (PFAM); G3DSA:3.30.20.10 (GENE3D); IPR036861 (G3DSA:3.30.60.GENE3D); PTHR22595 (PANTHER); PTHR22595:SF105 (PANTHER); IPR001002 (PRODOM); IPR001002 (PROSITE_PROFILES); IPR000726 (CDD); cd06921 (CDD); IPR023346 (SUPERFAMILY); IPR036861 (SUPERFAMILY)	F:GO:0004568; P:GO:0005975; P:GO:0006032; F:GO:0008061; P:GO:0016998	F:chitinase activity; P:carbohydrate metabolic process; P:chitin catabolic process; F:chitin binding; P:cell wall macromolecule catabolic process
M0ZZF1	1.61353	1.31208	1.27923	0.703382	0.590338	0.605797	0.725604	1.06763	0.765217	Peptidyl-prolyl cis-trans isomerase	IPR002130 (PRINTS); IPR024936 (PIRSF); IPR002130 (PFAM); IPR029000 (G3DSA:2.40.100.GENE3D); IPR024936 (PANTHER); PTHR11071:SF382 (PANTHER); IPR002130 (PROSITE_PROFILES); cd01926 (CDD); IPR029000 (SUPERFAMILY)	P:GO:0000413; F:GO:0003755	P:protein peptidyl-prolyl isomerization; F:peptidyl-prolyl cis-trans isomerase activity
M1B0L7	1.33648	1.14043	1.71159	0.745523	0.491046	0.67295	0.788878	0.683318	0.854854	Uncharacterized protein	IPR001938 (PRINTS); IPR001938 (SMART); IPR037176 (G3DSA:2.60.110.GENE3D); IPR001938 (PIRSF); IPR001938 (PFAM); PTHR31048:SF47 (PANTHER); IPR001938 (PANTHER); IPR001938 (PROSITE_PROFILES); cd09217 (CDD); IPR037176 (SUPERFAMILY)
M1BFI1	0.861917	1.38434	1.59631	0.611258	0.550572	0.601583	0.686895	0.631486	0.871592	Uncharacterized protein	PTHR43886:SF17 (PANTHER); PTHR43886 (PANTHER); IPR038005 (CDD)
M1CV46	1.92638	1.47239	1.08282	0.690184	0.671779	0.700409	0.728016	0.736196	1.21677	Uncharacterized protein	G3DSA:3.40.30.10 (GENE3D); PTHR33875 (PANTHER); cd02972 (CDD); IPR036249 (SUPERFAMILY)
M1BMR6	2.11357	1.16784	1.43819	0.778894	0.768844	0.648241	0.80804	0.624121	0.702513	Uncharacterized protein	IPR002227 (PRINTS); IPR016213 (PIRSF); IPR022739 (PFAM); IPR002227 (PFAM); IPR022740 (PFAM); IPR008922 (G3DSA:1.10.1280.GENE3D); mobidb-lite (MOBIDB_LITE); PTHR11474 (PANTHER); IPR008922 (SUPERFAMILY)	F:GO:0004097; P:GO:0046148; P:GO:0055114	F:catechol oxidase activity; P:pigment biosynthetic process; P:oxidation-reduction process
M0ZTM9	1.52016	1.24194	1.55645	0.690524	0.634073	0.71371	0.885081	0.862903	0.974798	Uncharacterized protein	IPR001938 (PRINTS); IPR001938 (SMART); IPR037176 (G3DSA:2.60.110.GENE3D); IPR001938 (PFAM); IPR001938 (PIRSF); PTHR31048:SF47 (PANTHER); IPR001938 (PANTHER); IPR001938 (PROSITE_PROFILES); cd09217 (CDD); IPR037176 (SUPERFAMILY)
M1BMA0	1.58173	1.57157	1.40609	0.664975	0.730964	0.766497	0.82132	0.649746	0.959391	Uncharacterized protein	IPR013785 (G3DSA:3.20.20.GENE3D); IPR001155 (PFAM); PTHR22893:SF88 (PANTHER); PTHR22893 (PANTHER); SSF51395 (SUPERFAMILY)	F:GO:0010181; F:GO:0016491; P:GO:0055114	F:FMN binding; F:oxidoreductase activity; P:oxidation-reduction process
M1AQE3	1.7571	1.20505	1.48896	0.741325	0.615142	0.768665	0.944269	0.929548	1.06519	Uncharacterized protein	mobidb-lite (MOBIDB_LITE); mobidb-lite (MOBIDB_LITE)
Q9SC15	1.86067	1.11067	1.32411	0.648221	0.602767	0.812253	0.68083	0.929842	0.913043	Pathogenesis related protein PR-1	IPR001283 (PRINTS); IPR014044 (SMART); IPR014044 (PFAM); IPR035940 (G3DSA:3.40.33.GENE3D); PTHR10334:SF259 (PANTHER); IPR001283 (PANTHER); IPR034111 (CDD); IPR035940 (SUPERFAMILY)
M1BGA6	1.10959	1.94129	1.51468	0.696673	0.697652	0.806262	0.546967	0.622309	0.849315	Uncharacterized protein	IPR002401 (PRINTS); IPR001128 (PRINTS); IPR036396 (G3DSA:1.10.630.GENE3D); IPR001128 (PFAM); PTHR24282:SF57 (PANTHER); PTHR24282 (PANTHER); IPR036396 (SUPERFAMILY)	F:GO:0005506; F:GO:0016705; F:GO:0020037; P:GO:0055114	F:iron ion binding; F:oxidoreductase activity, acting on paired donors, with incorporation or reduction of molecular oxygen; F:heme binding; P:oxidation-reduction process
M1C4B5	1.35095	1.42283	1.79175	0.632135	0.800211	0.768499	0.899577	0.891121	1.0148	Uncharacterized protein	IPR007325 (PFAM); IPR037175 (G3DSA:3.50.30.GENE3D); PTHR31118 (PANTHER); PTHR31118:SF16 (PANTHER); IPR037175 (SUPERFAMILY)	F:GO:0004061; P:GO:0019441	F:arylformamidase activity; P:tryptophan catabolic process to kynurenine
M1APC7	1.73389	1.19958	1.60811	0.755717	0.60395	0.838877	0.730769	0.79106	1.1341	Uncharacterized protein	G3DSA:3.20.20.80 (GENE3D); IPR000490 (PFAM); PTHR32227 (PANTHER); PTHR32227:SF135 (PANTHER); IPR017853 (SUPERFAMILY)	F:GO:0004553; P:GO:0005975	F:hydrolase activity, hydrolyzing O-glycosyl compounds; P:carbohydrate metabolic process
M1ARK1	1.55263	1.3583	1.44332	0.588057	0.625506	0.90081	0.845142	0.703441	1.10628	Uncharacterized protein	G3DSA:3.40.30.10 (GENE3D); PF13410 (PFAM); G3DSA:1.20.1050.10 (GENE3D); IPR004045 (PFAM); mobidb-lite (MOBIDB_LITE); PTHR44328:SF1 (PANTHER); PTHR44328 (PANTHER); IPR004045 (PROSITE_PROFILES); IPR010987 (PROSITE_PROFILES); cd03203 (CDD); IPR036249 (SUPERFAMILY); IPR036282 (SUPERFAMILY)	F:GO:0005515	F:protein binding
M1CBG2	1.7909	1.23233	1.24201	0.658277	0.684414	0.732817	0.725073	0.767667	0.848015	Uncharacterized protein	G3DSA:3.10.450.50 (GENE3D); PTHR31723 (PANTHER); PTHR31723:SF1 (PANTHER); IPR032710 (SUPERFAMILY)
M1APW6	1.75905	1.36505	1.47053	0.647363	0.730093	0.8697	0.795243	0.723888	0.979317	Uncharacterized protein	G3DSA:3.40.50.150 (GENE3D); G3DSA:1.10.10.2560 (GENE3D); IPR013216 (PFAM); PTHR45180 (PANTHER); cd02440 (CDD); IPR029063 (SUPERFAMILY)	P:GO:0008152; F:GO:0008168	P:metabolic process; F:methyltransferase activity
M1D5P1	1.29109	1.25347	1.63267	0.59604	0.673267	0.777228	0.871287	0.7	1.10594	Uncharacterized protein	G3DSA:3.40.630.30 (GENE3D); IPR000182 (PFAM); IPR039135 (PANTHER); PTHR13256:SF68 (PANTHER); IPR000182 (PROSITE_PROFILES); cd04301 (CDD); IPR016181 (SUPERFAMILY)	F:GO:0016747	F:transferase activity, transferring acyl groups other than amino-acyl groups
M0ZRV7	1.51196	1.47943	1.16172	0.72823	0.637321	0.695694	0.684211	0.682297	0.988517	Uncharacterized protein	G3DSA:3.60.130.10 (GENE3D); IPR003819 (PFAM); PTHR10696 (PANTHER); PTHR10696:SF21 (PANTHER); SSF51197 (SUPERFAMILY)	F:GO:0016491; P:GO:0055114	F:oxidoreductase activity; P:oxidation-reduction process
M1CUQ9	1.40392	1.32059	1.39608	0.668627	0.753922	0.626471	0.792157	0.766667	1.07549	Uncharacterized protein	IPR002401 (PRINTS); IPR001128 (PRINTS); IPR036396 (G3DSA:1.10.630.GENE3D); IPR001128 (PFAM); PTHR24298 (PANTHER); PTHR24298:SF0 (PANTHER); IPR036396 (SUPERFAMILY)	F:GO:0005506; F:GO:0016705; F:GO:0020037; P:GO:0055114	F:iron ion binding; F:oxidoreductase activity, acting on paired donors, with incorporation or reduction of molecular oxygen; F:heme binding; P:oxidation-reduction process
M1B3K8	1.57843	1.25	1.49216	0.547059	0.832353	0.77451	0.822549	0.582353	0.923529	Uncharacterized protein	IPR002401 (PRINTS); IPR001128 (PRINTS); IPR001128 (PFAM); IPR036396 (G3DSA:1.10.630.GENE3D); PTHR24298:SF157 (PANTHER); PTHR24298 (PANTHER); IPR036396 (SUPERFAMILY)	F:GO:0005506; F:GO:0016705; F:GO:0020037; P:GO:0055114	F:iron ion binding; F:oxidoreductase activity, acting on paired donors, with incorporation or reduction of molecular oxygen; F:heme binding; P:oxidation-reduction process
M1DN37	1.60493	1.17537	1.33498	0.718227	0.597044	0.769458	0.828571	0.799015	1.02463	Uncharacterized protein	IPR038408 (G3DSA:3.30.430.GENE3D); IPR002902 (PFAM); PTHR32411 (PANTHER); PTHR32411:SF43 (PANTHER); IPR002902 (PROSITE_PROFILES)
M1BRJ3	1.32729	1.31679	1.46279	0.507634	0.72042	0.85687	0.774809	0.603053	0.974237	Uncharacterized protein	G3DSA:3.40.30.10 (GENE3D); G3DSA:1.20.1050.10 (GENE3D); IPR004046 (PFAM); IPR004045 (PFAM); PTHR11260:SF486 (PANTHER); PTHR11260 (PANTHER); IPR004045 (PROSITE_PROFILES); IPR010987 (PROSITE_PROFILES); cd03185 (CDD); cd03058 (CDD); IPR036282 (SUPERFAMILY); IPR036249 (SUPERFAMILY)	F:GO:0005515	F:protein binding
A0A172S102	1.89251	1.37568	1.443	0.526602	0.932682	0.945711	0.990228	0.920738	0.830619	Cytochrome P450 90B1	IPR001128 (PRINTS); IPR002403 (PRINTS); IPR036396 (G3DSA:1.10.630.GENE3D); IPR001128 (PFAM); mobidb-lite (MOBIDB_LITE); mobidb-lite (MOBIDB_LITE); PTHR24286 (PANTHER); PTHR24286:SF37 (PANTHER); IPR036396 (SUPERFAMILY)	F:GO:0004497; F:GO:0005506; F:GO:0016705; F:GO:0020037; P:GO:0055114	F:monooxygenase activity; F:iron ion binding; F:oxidoreductase activity, acting on paired donors, with incorporation or reduction of molecular oxygen; F:heme binding; P:oxidation-reduction process
M0ZQ23	1.56192	1.27943	1.52303	0.484135	0.80348	0.959058	0.927329	0.726714	0.971341	Uncharacterized protein	IPR004046 (PFAM); G3DSA:1.20.1050.10 (GENE3D); G3DSA:3.40.30.10 (GENE3D); IPR004045 (PFAM); PTHR11260:SF486 (PANTHER); PTHR11260 (PANTHER); IPR010987 (PROSITE_PROFILES); IPR004045 (PROSITE_PROFILES); cd03058 (CDD); cd03185 (CDD); IPR036282 (SUPERFAMILY); IPR036249 (SUPERFAMILY)	F:GO:0005515	F:protein binding
M1C8M4	1.52567	1.25665	1.30133	0.63308	0.741445	0.748099	0.622624	0.709125	0.96673	Uncharacterized protein	IPR000425 (PRINTS); IPR023271 (G3DSA:1.20.1080.GENE3D); IPR000425 (PFAM); IPR000425 (TIGRFAM); mobidb-lite (MOBIDB_LITE); mobidb-lite (MOBIDB_LITE); PTHR19139:SF264 (PANTHER); IPR034294 (PANTHER); IPR000425 (CDD); IPR023271 (SUPERFAMILY)	F:GO:0015267; C:GO:0016020; P:GO:0055085	F:channel activity; C:membrane; P:transmembrane transport
M1D750	1.29318	1.84091	1.77273	0.870455	0.873864	0.809091	0.864773	0.894318	1.14318	Uncharacterized protein	IPR000868 (PFAM); IPR036380 (G3DSA:3.40.50.GENE3D); PTHR11080:SF56 (PANTHER); PTHR11080 (PANTHER); cd00431 (CDD); IPR036380 (SUPERFAMILY)	F:GO:0003824; P:GO:0008152	F:catalytic activity; P:metabolic process
M1B873	1.48975	1.43648	1.26434	0.716189	0.702869	0.782787	0.885246	0.775615	1.19365	Uncharacterized protein	IPR002569 (TIGRFAM); IPR036509 (G3DSA:3.30.1060.GENE3D); IPR002569 (PFAM); mobidb-lite (MOBIDB_LITE); mobidb-lite (MOBIDB_LITE); PTHR42799:SF1 (PANTHER); PTHR42799 (PANTHER); IPR002569 (HAMAP); IPR036509 (SUPERFAMILY)	F:GO:0008113; P:GO:0055114	F:peptide-methionine (S)-S-oxide reductase activity; P:oxidation-reduction process
M1AHS4	1.30894	1.625	1.34959	0.696138	0.679878	0.878049	0.756098	0.784553	1.08537	Uncharacterized protein	IPR027443 (G3DSA:2.60.120.GENE3D); IPR005123 (PFAM); IPR026992 (PFAM); PTHR10209 (PANTHER); PTHR10209:SF122 (PANTHER); IPR005123 (PROSITE_PROFILES); SSF51197 (SUPERFAMILY)	F:GO:0016491; P:GO:0055114	F:oxidoreductase activity; P:oxidation-reduction process
M1AVB3	1.39734	1.22433	1.26901	0.447719	0.494297	1.11122	0.660646	0.78327	1.11692	Non-specific lipid-transfer protein	IPR000528 (PRINTS); IPR016140 (SMART); G3DSA:1.10.110.10 (GENE3D); IPR016140 (PFAM); PTHR33076:SF40 (PANTHER); PTHR33076 (PANTHER); cd01960 (CDD); IPR036312 (SUPERFAMILY)	P:GO:0006869; F:GO:0008289	P:lipid transport; F:lipid binding
M0ZXX7	1.6254	1.15238	1.68042	0.897354	0.703704	0.760847	0.937566	0.89418	0.930159	Uncharacterized protein	IPR011989 (G3DSA:1.25.10.GENE3D); IPR000357 (PFAM); PF13646 (PFAM); PTHR10648 (PANTHER); PTHR10648:SF20 (PANTHER); IPR021133 (PROSITE_PROFILES); IPR016024 (SUPERFAMILY)	F:GO:0005515	F:protein binding
M1BPP4	1.74891	1.16848	1.52065	0.852174	0.717391	0.803261	1.03478	1.20326	0.821739	Uncharacterized protein	IPR001153 (PRINTS); IPR001002 (PRINTS); IPR001002 (SMART); IPR036861 (G3DSA:3.30.60.GENE3D); IPR036908 (G3DSA:2.40.40.GENE3D); IPR001002 (PFAM); IPR001153 (PFAM); PTHR22595:SF71 (PANTHER); PTHR22595 (PANTHER); IPR001002 (PRODOM); IPR001153 (PRODOM); IPR001002 (PROSITE_PROFILES); IPR001153 (PROSITE_PROFILES); cd06921 (CDD); IPR036861 (SUPERFAMILY); IPR036908 (SUPERFAMILY)	F:GO:0008061; P:GO:0042742; P:GO:0050832	F:chitin binding; P:defense response to bacterium; P:defense response to fungus
M1CY02	1.54527	1.22268	1.34651	0.645161	0.746098	0.815817	0.809573	0.993757	1.28096	Uncharacterized protein	IPR032675 (G3DSA:3.80.10.GENE3D); IPR001611 (PFAM); IPR013210 (PFAM); PTHR27001:SF252 (PANTHER); PTHR27001 (PANTHER); SSF52058 (SUPERFAMILY)	F:GO:0005515	F:protein binding
M1D1H8	1.67522	1.39191	1.41461	1.18263	0.675222	0.548865	0.622902	0.57157	0.790721	Uncharacterized protein	PTHR33735 (PANTHER); PTHR33735:SF1 (PANTHER)
M1ARE1	1.36401	1.2362	1.61247	0.691207	0.761759	0.814928	0.845603	0.852761	1.04499	Uncharacterized protein	IPR004045 (PFAM); IPR004046 (PFAM); G3DSA:3.40.30.10 (GENE3D); G3DSA:1.20.1050.10 (GENE3D),SFLDS00019 (SFLD),SFLDG01152 (SFLD),SFLDG00358 (SFLD); PTHR11260 (PANTHER); PTHR11260:SF486 (PANTHER); IPR010987 (PROSITE_PROFILES); IPR004045 (PROSITE_PROFILES); cd03185 (CDD); cd03058 (CDD); IPR036249 (SUPERFAMILY); IPR036282 (SUPERFAMILY)	F:GO:0005515	F:protein binding
M1CC22	1.27778	1.18452	1.49802	0.717262	0.659722	0.758929	0.885913	0.910714	1.02679	Peroxidase	IPR000823 (PRINTS); IPR002016 (PRINTS); IPR002016 (PFAM); G3DSA:1.10.420.10 (GENE3D); G3DSA:1.10.520.10 (GENE3D); PTHR31517 (PANTHER); PTHR31517:SF10 (PANTHER); IPR002016 (PROSITE_PROFILES); IPR033905 (CDD); IPR010255 (SUPERFAMILY)	F:GO:0004601; P:GO:0006979; F:GO:0020037; P:GO:0042744; P:GO:0055114	F:peroxidase activity; P:response to oxidative stress; F:heme binding; P:hydrogen peroxide catabolic process; P:oxidation-reduction process
M1B4G3	1.24829	1.56696	1.31867	0.632454	0.883675	0.718475	0.845552	0.705767	0.85435	Uncharacterized protein	IPR001270 (PRINTS); IPR019489 (SMART); IPR003593 (SMART); IPR036628 (G3DSA:1.10.1780.GENE3D); G3DSA:3.40.50.300 (GENE3D); IPR019489 (PFAM); G3DSA:3.40.50.300 (GENE3D); G3DSA:1.10.8.60 (GENE3D); IPR003959 (PFAM); IPR004176 (PFAM); IPR003959 (PFAM); G3DSA:3.40.50.300 (GENE3D); mobidb-lite (MOBIDB_LITE); PTHR43572:SF20 (PANTHER); PTHR43572 (PANTHER); cd00009 (CDD); cd00009 (CDD); IPR036628 (SUPERFAM…	F:GO:0005524; P:GO:0019538	F:ATP binding; P:protein metabolic process
M1CCJ9	1.67947	1.23559	1.30131	0.841254	0.723964	0.715875	0.853387	0.81092	0.951466	Peroxidase	IPR000823 (PRINTS); IPR002016 (PRINTS); IPR002016 (PFAM); G3DSA:1.10.420.10 (GENE3D); G3DSA:1.10.520.10 (GENE3D); PTHR31235 (PANTHER); PTHR31235:SF157 (PANTHER); IPR002016 (PROSITE_PROFILES); IPR033905 (CDD); IPR010255 (SUPERFAMILY)	F:GO:0004601; P:GO:0006979; F:GO:0020037; P:GO:0042744; P:GO:0055114	F:peroxidase activity; P:response to oxidative stress; F:heme binding; P:hydrogen peroxide catabolic process; P:oxidation-reduction process
M1DUC5	1.25873	1.42094	1.54209	0.562628	0.88193	0.840862	0.839836	0.778234	1.14271	Uncharacterized protein	IPR005200 (PFAM); IPR005200 (PANTHER); PTHR31983:SF0 (PANTHER)	F:GO:0052861	F:glucan endo-1,3-beta-glucanase activity, C-3 substituted reducing group
M0ZGB1	1.47988	1.38531	1.3994	0.81992	0.760563	0.735412	0.719316	0.695171	1.06539	Uncharacterized protein	IPR013990 (SMART); G3DSA:2.60.40.1820 (GENE3D); IPR004864 (PFAM); mobidb-lite (MOBIDB_LITE); PTHR31459 (PANTHER); PTHR31459:SF3 (PANTHER); PD010978 (PRODOM); SSF117070 (SUPERFAMILY)	P:GO:0009269	P:response to desiccation
M1AUH7	1.37129	1.08612	1.7177	0.877512	0.763636	0.633493	0.690909	0.665072	0.763636	Uncharacterized protein	IPR006015 (PRINTS); IPR006016 (PFAM); IPR014729 (G3DSA:3.40.50.GENE3D); PTHR31964:SF23 (PANTHER); PTHR31964 (PANTHER); cd00293 (CDD); SSF52402 (SUPERFAMILY)	P:GO:0006950	P:response to stress
M1BG38	1.73291	1.05783	1.47213	0.757098	0.725552	0.844374	0.982124	0.861199	1.08097	Uncharacterized protein	IPR024553 (PFAM); IPR011205 (PIRSF); mobidb-lite (MOBIDB_LITE); mobidb-lite (MOBIDB_LITE); IPR011205 (PANTHER); IPR036465 (SUPERFAMILY)
M1CS77	1.41721	0.977798	1.15449	0.453284	0.646623	0.839963	0.807586	0.808511	1.14524	Uncharacterized protein	IPR013078 (SMART); IPR013078 (PFAM); IPR029033 (G3DSA:3.40.50.GENE3D); PIRSF000709 (PIRSF); PTHR23029 (PANTHER); PTHR23029:SF18 (PANTHER); IPR013078 (CDD); IPR029033 (SUPERFAMILY)
P52402	1.44455	1.0749	1.2072	0.570039	0.667315	0.802529	1.0107	0.857977	1.09241	Glucan endo-1,3-beta-glucosidase, basic isoform 3 (Fragment)	G3DSA:3.20.20.80 (GENE3D); IPR000490 (PFAM); PTHR32227 (PANTHER); PTHR32227:SF226 (PANTHER); IPR017853 (SUPERFAMILY)	F:GO:0004553; P:GO:0005975	F:hydrolase activity, hydrolyzing O-glycosyl compounds; P:carbohydrate metabolic process
M0ZHI6	1.33764	1.22642	1.60874	0.708044	0.846077	0.738828	0.723932	0.880834	0.85998	Beta-galactosidase	IPR001944 (PRINTS); G3DSA:3.20.20.80 (GENE3D); IPR008979 (G3DSA:2.60.120.GENE3D); IPR031330 (PFAM); PTHR23421:SF74 (PANTHER); IPR001944 (PANTHER); IPR008979 (SUPERFAMILY); IPR008979 (SUPERFAMILY); IPR017853 (SUPERFAMILY)	F:GO:0004553; P:GO:0005975	F:hydrolase activity, hydrolyzing O-glycosyl compounds; P:carbohydrate metabolic process
M1CKP4	1.65486	1.2753	1.36336	0.685223	0.683198	1.01113	0.703441	0.62753	1.1164	Uncharacterized protein	IPR018108 (PFAM); IPR023395 (G3DSA:1.50.40.GENE3D); PTHR24089 (PANTHER); PTHR24089:SF460 (PANTHER); IPR018108 (PROSITE_PROFILES); IPR023395 (SUPERFAMILY)
M0ZIB2	1.15184	1.48646	1.44294	0.68472	0.925532	0.656673	0.681818	0.881044	0.761122	Uncharacterized protein	IPR037120 (G3DSA:1.10.640.GENE3D); IPR019791 (PFAM); PTHR11903:SF12 (PANTHER); PTHR11903 (PANTHER); IPR019791 (PROSITE_PROFILES); IPR034815 (CDD); IPR010255 (SUPERFAMILY)	F:GO:0004601; P:GO:0006979; F:GO:0020037; P:GO:0055114	F:peroxidase activity; P:response to oxidative stress; F:heme binding; P:oxidation-reduction process
M1CNF3	1.23233	1.47628	1.3485	0.787028	0.782188	0.704743	0.771539	0.774443	0.804453	Uncharacterized protein	IPR021825 (PFAM); mobidb-lite (MOBIDB_LITE); PTHR31620 (PANTHER); PTHR31620:SF5 (PANTHER)
Q4PLU4	1.87368	1.19263	1.33684	0.943158	0.725263	0.803158	0.750526	0.931579	0.968421	Subtilisin-like serine protease (Fragment)	IPR015500 (PRINTS); G3DSA:3.50.30.30 (GENE3D); IPR036852 (G3DSA:3.40.50.GENE3D); G3DSA:2.60.40.2310 (GENE3D); IPR000209 (PFAM); PTHR10795 (PANTHER); PTHR10795:SF394 (PANTHER); IPR034197 (CDD); cd02120 (CDD); IPR036852 (SUPERFAMILY)	F:GO:0004252; P:GO:0006508	F:serine-type endopeptidase activity; P:proteolysis
M0ZP38	1.35771	1.29941	1.35079	0.726285	0.73913	0.799407	0.850791	0.815217	0.943676	6-phosphogluconate dehydrogenase, decarboxylating	IPR006183 (PRINTS); IPR006114 (SMART); IPR013328 (G3DSA:1.10.1040.GENE3D); IPR006113 (TIGRFAM); IPR006114 (PFAM); G3DSA:3.40.50.720 (GENE3D); IPR006115 (PFAM); IPR006113 (PIRSF); G3DSA:1.20.5.320 (GENE3D); PTHR11811 (PANTHER); PTHR11811:SF33 (PANTHER); IPR036291 (SUPERFAMILY); IPR008927 (SUPERFAMILY)	F:GO:0004616; P:GO:0006098; F:GO:0050661; P:GO:0055114	F:phosphogluconate dehydrogenase (decarboxylating) activity; P:pentose-phosphate shunt; F:NADP binding; P:oxidation-reduction process
M1BMA2	2.11271	1.8768	1.51638	0.78768	0.965924	1.36304	1.16645	1.01048	1.30537	Uncharacterized protein	IPR001155 (PFAM); IPR013785 (G3DSA:3.20.20.GENE3D); mobidb-lite (MOBIDB_LITE); PTHR22893:SF88 (PANTHER); PTHR22893 (PANTHER); cd02933 (CDD); SSF51395 (SUPERFAMILY)	F:GO:0010181; F:GO:0016491; P:GO:0055114	F:FMN binding; F:oxidoreductase activity; P:oxidation-reduction process
M1A122	1.76247	1.46746	1.25488	0.834056	0.842733	0.869848	0.896963	0.960954	0.957701	Uncharacterized protein	IPR004104 (PFAM); G3DSA:3.40.50.720 (GENE3D); IPR000683 (PFAM); G3DSA:3.30.360.10 (GENE3D); PTHR43593 (PANTHER); IPR036291 (SUPERFAMILY)	F:GO:0016491; P:GO:0055114	F:oxidoreductase activity; P:oxidation-reduction process
M1CXK5	1.34813	1.56609	1.46115	0.815338	0.909183	0.760848	0.74773	0.659939	0.822402	Uncharacterized protein	IPR025110 (PFAM); G3DSA:3.40.50.12780 (GENE3D); G3DSA:3.30.300.310 (GENE3D); IPR000873 (PFAM); PTHR43201:SF5 (PANTHER); PTHR43201 (PANTHER); cd05926 (CDD); SSF56801 (SUPERFAMILY)	F:GO:0003824; P:GO:0008152	F:catalytic activity; P:metabolic process
M1BB03	1.40241	1.40443	1.334	0.628773	0.84507	0.879276	0.875252	0.750503	0.939638	Uncharacterized protein	G3DSA:3.40.50.720 (GENE3D); IPR016040 (PFAM); IPR005886 (TIGRFAM); G3DSA:3.90.25.10 (GENE3D); PTHR43349 (PANTHER); PTHR43349:SF14 (PANTHER); IPR005886 (CDD); IPR036291 (SUPERFAMILY)	F:GO:0003978; P:GO:0006012	F:UDP-glucose 4-epimerase activity; P:galactose metabolic process
M0ZSQ9	1.25319	1.2031	1.13752	0.787796	0.571038	0.684882	0.67031	0.992714	0.807832	Uncharacterized protein	IPR011990 (G3DSA:1.25.40.GENE3D); IPR011990 (G3DSA:1.25.40.GENE3D); IPR011990 (G3DSA:1.25.40.GENE3D); IPR002885 (PFAM); IPR011990 (G3DSA:1.25.40.GENE3D); IPR002885 (PFAM); IPR002885 (PFAM); IPR002885 (TIGRFAM); PTHR24015 (PANTHER); PTHR24015:SF745 (PANTHER); IPR002885 (PROSITE_PROFILES)	F:GO:0005515	F:protein binding
Q3HVL7	1.24926	1.39466	1.48566	0.886251	0.721068	0.742829	0.79723	0.666667	0.947577	TSJT1-like protein	IPR024286 (SMART); IPR029055 (G3DSA:3.60.20.GENE3D); IPR024286 (PFAM); mobidb-lite (MOBIDB_LITE); PTHR11772 (PANTHER); PTHR11772:SF19 (PANTHER); cd01910 (CDD); IPR029055 (SUPERFAMILY)
M1D5A7	1.35556	1.28586	1.48283	0.738384	0.814141	0.807071	0.810101	0.820202	0.988889	Uncharacterized protein	IPR006461 (PFAM); IPR006461 (TIGRFAM); PTHR15907:SF92 (PANTHER); IPR006461 (PANTHER)
M1BVJ8	1.58149	1.26459	1.25352	0.6167	0.831992	0.89839	0.932596	0.77163	0.909457	Glycosyltransferase	G3DSA:3.40.50.2000 (GENE3D); IPR002213 (PFAM); G3DSA:3.40.50.2000 (GENE3D); PTHR11926 (PANTHER); PTHR11926:SF484 (PANTHER); SSF53756 (SUPERFAMILY)	P:GO:0008152; F:GO:0016758	P:metabolic process; F:transferase activity, transferring hexosyl groups
Q94F66	1.17104	1.32653	1.46259	0.653061	0.85034	0.767736	0.981535	0.665695	0.840622	1-aminocyclopropane-1-carboxylate oxidase	IPR027443 (G3DSA:2.60.120.GENE3D); IPR005123 (PFAM); IPR026992 (PFAM); PTHR10209:SF381 (PANTHER); PTHR10209 (PANTHER); IPR005123 (PROSITE_PROFILES); SSF51197 (SUPERFAMILY)	F:GO:0016491; P:GO:0055114	F:oxidoreductase activity; P:oxidation-reduction process
M1BXN6	1.33589	1.29942	1.26008	0.741843	0.739923	0.763916	0.726488	0.793666	0.93666	Uncharacterized protein	G3DSA:3.30.300.310 (GENE3D); G3DSA:3.40.50.12780 (GENE3D); IPR000873 (PFAM); IPR025110 (PFAM); PTHR43859:SF14 (PANTHER); PTHR43859 (PANTHER); cd12118 (CDD); SSF56801 (SUPERFAMILY)	F:GO:0003824; P:GO:0008152	F:catalytic activity; P:metabolic process
M1B3I8	1.58811	1.29918	1.32275	0.773566	0.876025	0.778689	1.00512	0.777664	0.82377	Uncharacterized protein	IPR001024 (PFAM); G3DSA:2.60.60.20 (GENE3D); PTHR31718 (PANTHER); PTHR31718:SF0 (PANTHER); IPR001024 (PROSITE_PROFILES); IPR036392 (SUPERFAMILY)	F:GO:0005515	F:protein binding
M1BAS6	1.22528	1.23547	1.72375	0.858308	0.819572	0.749235	0.829766	0.872579	0.878695	Uncharacterized protein	PR00364 (PRINTS); IPR032675 (G3DSA:3.80.10.GENE3D); IPR002182 (PFAM); G3DSA:3.40.50.300 (GENE3D); PTHR43886 (PANTHER); PTHR43886:SF17 (PANTHER); IPR038005 (CDD); cd00009 (CDD); SSF52058 (SUPERFAMILY); IPR027417 (SUPERFAMILY)	F:GO:0043531	F:ADP binding
M1CWI5	1.61905	1.26849	1.17427	0.707194	0.748734	0.905775	0.821682	0.780142	1.10638	Uncharacterized protein	PR00411 (PRINTS); PR00368 (PRINTS); IPR023753 (PFAM); IPR036188 (G3DSA:3.50.50.GENE3D); PTHR43256:SF6 (PANTHER); PTHR43256 (PANTHER); IPR036188 (SUPERFAMILY)	F:GO:0016491; P:GO:0055114	F:oxidoreductase activity; P:oxidation-reduction process
M1BI50	1.52196	1.41164	1.35751	0.855975	0.735444	0.905005	0.684372	0.751788	0.990807	Uncharacterized protein	G3DSA:3.40.50.2000 (GENE3D); G3DSA:3.40.50.2000 (GENE3D); IPR002213 (PFAM); PTHR11926 (PANTHER); PTHR11926:SF696 (PANTHER); SSF53756 (SUPERFAMILY)	P:GO:0008152; F:GO:0016758	P:metabolic process; F:transferase activity, transferring hexosyl groups
M1C1I3	1.54008	1.16934	1.32565	0.671343	0.797595	0.882766	0.808617	0.729459	1.09519	Uncharacterized protein	PR00368 (PRINTS); IPR002048 (SMART); IPR023753 (PFAM); IPR002048 (PFAM); G3DSA:3.50.50.100 (GENE3D); PTHR43706:SF5 (PANTHER); PTHR43706 (PANTHER); IPR002048 (PROSITE_PROFILES); IPR002048 (CDD); IPR036188 (SUPERFAMILY); IPR011992 (SUPERFAMILY); IPR036188 (SUPERFAMILY)	F:GO:0005509; F:GO:0016491; P:GO:0055114	F:calcium ion binding; F:oxidoreductase activity; P:oxidation-reduction process
M1BRD7	1.25926	1.7007	1.08909	0.777778	0.767768	0.815816	0.841842	0.683684	1.07307	Uncharacterized protein	IPR013766 (PFAM); IPR014729 (G3DSA:3.40.50.GENE3D); IPR004508 (TIGRFAM); IPR002500 (PFAM); G3DSA:3.40.30.10 (GENE3D); PTHR23293:SF13 (PANTHER); PTHR23293 (PANTHER); IPR013766 (PROSITE_PROFILES); IPR002500 (CDD); cd02993 (CDD); SSF52402 (SUPERFAMILY); IPR036249 (SUPERFAMILY)	F:GO:0016671; P:GO:0019419; P:GO:0045454	F:oxidoreductase activity, acting on a sulfur group of donors, disulfide as acceptor; P:sulfate reduction; P:cell redox homeostasis
P30173	1.39103	1.26903	1.4536	0.656934	0.890511	0.852972	0.91658	0.88634	1.11157	Actin-101	IPR004000 (PRINTS); IPR004000 (SMART); G3DSA:3.30.420.40 (GENE3D); IPR004000 (PFAM); G3DSA:3.90.640.10 (GENE3D); G3DSA:3.30.420.40 (GENE3D); IPR004000 (PANTHER); PTHR11937:SF358 (PANTHER); cd00012 (CDD); SSF53067 (SUPERFAMILY); SSF53067 (SUPERFAMILY)
M1CCE5	1.58912	1.18328	1.17623	0.73716	0.695871	0.871098	0.792548	0.836858	1.18731	Uncharacterized protein	IPR008972 (G3DSA:2.60.40.GENE3D); IPR003245 (PFAM); mobidb-lite (MOBIDB_LITE); mobidb-lite (MOBIDB_LITE); IPR039391 (PANTHER); PTHR33021:SF45 (PANTHER); IPR003245 (PRODOM); IPR003245 (PROSITE_PROFILES); cd11019 (CDD); IPR008972 (SUPERFAMILY)	F:GO:0009055	F:electron transfer activity
M0ZLR4	1.14124	1.28343	1.26271	0.664783	0.661959	0.838041	0.700565	0.735405	1.12806	Uncharacterized protein	IPR017946 (G3DSA:3.20.20.GENE3D); PTHR13593:SF73 (PANTHER); PTHR13593 (PANTHER); IPR000909 (PROSITE_PROFILES); cd08588 (CDD); IPR017946 (SUPERFAMILY)	P:GO:0006629; F:GO:0008081	P:lipid metabolic process; F:phosphoric diester hydrolase activity
M1D6N3	1.12451	1.47431	1.45059	0.892292	0.755929	0.73419	0.781621	0.743083	0.924901	Uncharacterized protein	IPR002347 (PRINTS); IPR002347 (PRINTS); SM00822 (SMART); PF13561 (PFAM); G3DSA:3.40.50.720 (GENE3D); PTHR43361 (PANTHER); cd05362 (CDD); IPR036291 (SUPERFAMILY)
M1BEH2	1.32924	1.26483	1.48057	0.923313	0.694274	0.785276	0.95092	0.813906	0.982618	Uncharacterized protein	IPR035073 (G3DSA:1.20.1700.GENE3D); IPR002791 (PFAM); G3DSA:3.40.50.10880 (GENE3D); PTHR12280:SF31 (PANTHER); PTHR12280 (PANTHER); IPR036075 (SUPERFAMILY); IPR036075 (SUPERFAMILY)
M1BHE9	1.19677	1.42684	1.44803	0.908174	0.729566	0.786075	0.787084	0.788093	1.02119	Aldehyde dehydrogenase	IPR016162 (G3DSA:3.40.605.GENE3D); IPR016163 (G3DSA:3.40.309.GENE3D); IPR015590 (PFAM); IPR012394 (PIRSF); PTHR43570 (PANTHER); PTHR43570:SF10 (PANTHER); IPR016161 (SUPERFAMILY)	P:GO:0006081; F:GO:0016620; P:GO:0055114	P:cellular aldehyde metabolic process; F:oxidoreductase activity, acting on the aldehyde or oxo group of donors, NAD or NADP as acceptor; P:oxidation-reduction process
M1BU03	0.978359	1.04869	1.28133	0.503156	0.81064	0.665464	0.906222	0.759243	1.06312	Uncharacterized protein	IPR007118 (PRINTS); IPR036749 (G3DSA:2.60.40.GENE3D); IPR009009 (PFAM); IPR007117 (PFAM); IPR036908 (G3DSA:2.40.40.GENE3D); PTHR31692:SF2 (PANTHER); PTHR31692 (PANTHER); IPR007117 (PROSITE_PROFILES); IPR007112 (PROSITE_PROFILES); IPR036908 (SUPERFAMILY); IPR036749 (SUPERFAMILY)	C:GO:0005576	C:extracellular region
M1A5M8	1.45538	1.13387	1.47972	0.791075	0.81643	0.8286	0.932049	0.773834	0.931034	Uncharacterized protein	IPR001841 (SMART); IPR001841 (PFAM); IPR013083 (G3DSA:3.30.40.GENE3D); mobidb-lite (MOBIDB_LITE); mobidb-lite (MOBIDB_LITE); PTHR44204:SF2 (PANTHER); PTHR44204 (PANTHER); IPR001841 (PROSITE_PROFILES); SSF57850 (SUPERFAMILY)
M1D0M1	1.214	1.52941	1.41481	0.819473	0.815416	0.858012	0.803245	0.782961	0.902637	Uncharacterized protein	G3DSA:3.40.50.970 (GENE3D); G3DSA:3.40.50.970 (GENE3D); IPR011766 (PFAM); G3DSA:3.40.50.1220 (GENE3D); IPR012001 (PFAM); IPR012000 (PFAM); PTHR43710 (PANTHER); PTHR43710:SF2 (PANTHER); cd02004 (CDD); cd07035 (CDD); IPR029061 (SUPERFAMILY); IPR029035 (SUPERFAMILY); IPR029061 (SUPERFAMILY)	F:GO:0000287; F:GO:0003824; F:GO:0030976	F:magnesium ion binding; F:catalytic activity; F:thiamine pyrophosphate binding
M0ZY03	1.41892	1.7759	1.35923	0.912162	0.920045	0.899775	0.900901	0.739865	1.33559	Uncharacterized protein	IPR030395 (PFAM); IPR017946 (G3DSA:3.20.20.GENE3D); PTHR43620 (PANTHER); PTHR43620:SF5 (PANTHER); IPR030395 (PROSITE_PROFILES); cd08602 (CDD); IPR017946 (SUPERFAMILY)	P:GO:0006629; F:GO:0008081	P:lipid metabolic process; F:phosphoric diester hydrolase activity
M1B500	1.47245	1.3602	1.42755	0.934694	0.809184	0.814286	0.878571	0.72551	0.781633	Uncharacterized protein	IPR025110 (PFAM); G3DSA:3.30.300.30 (GENE3D); IPR000873 (PFAM); G3DSA:3.40.50.12780 (GENE3D); PTHR43201:SF5 (PANTHER); PTHR43201 (PANTHER); cd05926 (CDD); SSF56801 (SUPERFAMILY)	F:GO:0003824; P:GO:0008152	F:catalytic activity; P:metabolic process
B2M1T0	1.36246	1.38332	1.14002	0.717974	0.682224	0.935452	0.718967	0.83714	1.15492	Vacoular processing enzyme 1	IPR001096 (PRINTS); PIRSF500139 (PIRSF); G3DSA:1.10.132.130 (GENE3D); IPR001096 (PFAM); G3DSA:3.40.50.1460 (GENE3D); IPR001096 (PIRSF); IPR001096 (PANTHER); PTHR12000:SF14 (PANTHER)	P:GO:0006508; F:GO:0008233	P:proteolysis; F:peptidase activity
M1CNK7	1.2766	1.31814	1.50963	0.783181	0.892604	0.794326	0.867275	0.764944	0.926039	Uncharacterized protein	IPR013126 (PRINTS); G3DSA:3.30.420.40 (GENE3D); G3DSA:3.30.420.40 (GENE3D); G3DSA:3.90.640.10 (GENE3D); IPR029048 (G3DSA:1.20.1270.GENE3D); G3DSA:3.30.30.30 (GENE3D); IPR029047 (G3DSA:2.60.34.GENE3D); IPR013126 (PFAM); mobidb-lite (MOBIDB_LITE); IPR013126 (PANTHER); PTHR19375:SF323 (PANTHER); cd10233 (CDD); IPR029047 (SUPERFAMILY); IPR029048 (SUPERFAMILY); SSF53067 (SUPERFAMILY); SSF53067 (SUPERF…
M1A6H0	1.43313	1.07186	1.32036	0.761477	0.752495	0.797405	0.889222	0.91517	1.03792	Uncharacterized protein	IPR002347 (PRINTS); PF13561 (PFAM); G3DSA:3.40.50.720 (GENE3D); PTHR44375 (PANTHER); cd05233 (CDD); IPR036291 (SUPERFAMILY)
M1CTL1	1.22587	1.26448	1.33301	0.656371	0.809846	0.855212	0.905405	0.753861	0.84749	Uncharacterized protein	IPR020575 (PRINTS); IPR003594 (SMART); G3DSA:3.30.230.80 (GENE3D); IPR001404 (PFAM); IPR036890 (G3DSA:3.30.565.GENE3D); G3DSA:3.30.70.2140 (GENE3D); IPR003594 (PFAM); mobidb-lite (MOBIDB_LITE); mobidb-lite (MOBIDB_LITE); IPR001404 (PANTHER); PTHR11528:SF74 (PANTHER); IPR003594 (CDD); IPR036890 (SUPERFAMILY); IPR020568 (SUPERFAMILY)	F:GO:0005524; P:GO:0006457; P:GO:0006950; F:GO:0051082	F:ATP binding; P:protein folding; P:response to stress; F:unfolded protein binding
M1ABX6	1.016	1.391	1.56	0.83	0.759	0.832	0.843	0.791	0.978	Uncharacterized protein	PR00364 (PRINTS); G3DSA:3.40.50.300 (GENE3D); IPR002182 (PFAM); PTHR43886:SF17 (PANTHER); PTHR43886 (PANTHER); cd00009 (CDD); SSF52058 (SUPERFAMILY); IPR027417 (SUPERFAMILY)	F:GO:0043531	F:ADP binding
M1BTC9	1.57508	1.143	1.32278	0.766088	0.892748	0.807967	0.914198	0.869254	0.92237	Uncharacterized protein	IPR003480 (PFAM); IPR023213 (G3DSA:3.30.559.GENE3D); IPR023213 (G3DSA:3.30.559.GENE3D); PTHR31896 (PANTHER); PTHR31896:SF5 (PANTHER); SSF52777 (SUPERFAMILY)	F:GO:0016747	F:transferase activity, transferring acyl groups other than amino-acyl groups
M1CWA6	1.28684	1.29862	1.3055	0.743615	0.804519	0.830059	0.842829	0.802554	0.909627	Uncharacterized protein	IPR020617 (PFAM); IPR020616 (PFAM); IPR016039 (G3DSA:3.40.47.GENE3D); IPR002155 (TIGRFAM); PTHR43853:SF4 (PANTHER); PTHR43853 (PANTHER); IPR002155 (CDD); IPR016039 (SUPERFAMILY); IPR016039 (SUPERFAMILY)	P:GO:0008152; F:GO:0016747	P:metabolic process; F:transferase activity, transferring acyl groups other than amino-acyl groups
M1BT25	1.2442	1.26438	1.42684	0.629667	0.843592	0.932392	0.880928	0.775984	1.09284	Uncharacterized protein	IPR013057 (PFAM); PTHR22950 (PANTHER); PTHR22950:SF235 (PANTHER)
M1AC50	1.15637	1.29781	1.45916	0.796813	0.780876	0.849602	0.834661	0.804781	0.979084	Uncharacterized protein	IPR010683 (PFAM); PTHR31050:SF2 (PANTHER); PTHR31050 (PANTHER)
M1CGX8	1.39371	1.13251	1.1592	0.795996	0.658723	0.847474	0.838894	0.720686	0.984747	Uncharacterized protein	IPR006015 (PRINTS); IPR006016 (PFAM); IPR014729 (G3DSA:3.40.50.GENE3D); mobidb-lite (MOBIDB_LITE); PTHR31966:SF3 (PANTHER); PTHR31966 (PANTHER); cd00293 (CDD); SSF52402 (SUPERFAMILY)	P:GO:0006950	P:response to stress
M1CVH4	1.21844	1.31062	1.31263	0.891784	0.716433	0.795591	0.826653	0.857715	1.09018	Catalase	IPR018028 (PRINTS); IPR011614 (SMART); IPR011614 (PFAM); IPR037060 (G3DSA:2.40.180.GENE3D); IPR010582 (PFAM); IPR024711 (PIRSF); IPR018028 (PANTHER); PTHR11465:SF34 (PANTHER); IPR018028 (PROSITE_PROFILES); cd08154 (CDD); IPR020835 (SUPERFAMILY)	F:GO:0004096; P:GO:0006979; F:GO:0020037; P:GO:0055114	F:catalase activity; P:response to oxidative stress; F:heme binding; P:oxidation-reduction process
M1CZ99	1.1327	1.1327	1.43312	0.857749	0.673036	0.784501	0.661359	1.55096	1.39066	Uncharacterized protein	IPR002401 (PRINTS); IPR001128 (PRINTS); IPR001128 (PFAM); IPR036396 (G3DSA:1.10.630.GENE3D); PTHR24296 (PANTHER); PTHR24296:SF26 (PANTHER); IPR036396 (SUPERFAMILY)	F:GO:0005506; F:GO:0016705; F:GO:0020037; P:GO:0055114	F:iron ion binding; F:oxidoreductase activity, acting on paired donors, with incorporation or reduction of molecular oxygen; F:heme binding; P:oxidation-reduction process
M1A8P1	1.29347	1.29347	1.29849	0.742714	0.765829	0.935678	0.850251	0.843216	1.02915	Uncharacterized protein	IPR013094 (PFAM); IPR029058 (G3DSA:3.40.50.GENE3D); PTHR23024 (PANTHER); PTHR23024:SF348 (PANTHER); IPR029058 (SUPERFAMILY)	P:GO:0008152; F:GO:0016787	P:metabolic process; F:hydrolase activity
M1CVW1	1.14326	1.02884	1.48093	0.930233	0.682791	0.695814	0.617674	0.854884	0.868837	Uncharacterized protein	PR00364 (PRINTS); G3DSA:3.40.50.300 (GENE3D); IPR002182 (PFAM); PTHR43886 (PANTHER); PTHR43886:SF17 (PANTHER); IPR038005 (CDD); cd00009 (CDD); IPR027417 (SUPERFAMILY); SSF52058 (SUPERFAMILY)	F:GO:0043531	F:ADP binding
M0ZZH7	1.3274	1.18002	1.30069	0.803165	0.756677	0.85361	0.79723	0.749753	1.12166	Uncharacterized protein	IPR008545 (PFAM); mobidb-lite (MOBIDB_LITE); mobidb-lite (MOBIDB_LITE); PTHR32054 (PANTHER); PTHR32054:SF2 (PANTHER)
M1BY87	1.2821	0.952335	1.24027	0.678016	0.745136	0.781128	1.0535	1.10798	0.888132	Uncharacterized protein	PR01217 (PRINTS); PF01190 (PFAM); mobidb-lite (MOBIDB_LITE); mobidb-lite (MOBIDB_LITE); PTHR33470 (PANTHER); PTHR33470:SF9 (PANTHER)
M1BGV3	1.10766	1.32687	1.2968	0.766246	0.85063	0.759457	0.790495	0.879728	0.920466	4-hydroxyphenylpyruvate dioxygenase	IPR029068 (G3DSA:3.10.180.GENE3D); IPR004360 (PFAM); IPR005956 (TIGRFAM); IPR005956 (PIRSF); IPR029068 (G3DSA:3.10.180.GENE3D); IPR005956 (PANTHER); PTHR11959:SF7 (PANTHER); IPR037523 (PROSITE_PROFILES); cd07250 (CDD); cd08342 (CDD); IPR029068 (SUPERFAMILY)	F:GO:0003868; P:GO:0009072; P:GO:0055114	F:4-hydroxyphenylpyruvate dioxygenase activity; P:aromatic amino acid family metabolic process; P:oxidation-reduction process
M1D5G4	1.35513	1.20825	1.2505	0.7666	0.78169	0.892354	0.905433	0.808853	1.09155	Peroxidase	IPR002016 (PRINTS); IPR000823 (PRINTS); G3DSA:1.10.520.10 (GENE3D); G3DSA:1.10.420.10 (GENE3D); IPR002016 (PFAM); PTHR31388 (PANTHER); PTHR31388:SF28 (PANTHER); IPR002016 (PROSITE_PROFILES); IPR033905 (CDD); IPR010255 (SUPERFAMILY)	F:GO:0004601; P:GO:0006979; F:GO:0020037; P:GO:0042744; P:GO:0055114	F:peroxidase activity; P:response to oxidative stress; F:heme binding; P:hydrogen peroxide catabolic process; P:oxidation-reduction process
M1C1C6	1.1984	1.35671	1.32064	0.811623	0.803607	0.866733	0.804609	0.805611	1.05311	Uncharacterized protein	PR00368 (PRINTS); IPR023753 (PFAM); G3DSA:3.50.50.100 (GENE3D); mobidb-lite (MOBIDB_LITE); mobidb-lite (MOBIDB_LITE); PTHR43706:SF4 (PANTHER); PTHR43706 (PANTHER); IPR036188 (SUPERFAMILY); IPR036188 (SUPERFAMILY)	F:GO:0016491; P:GO:0055114	F:oxidoreductase activity; P:oxidation-reduction process
K7WNX8	1.16135	1.16522	1.20483	0.580676	0.814493	0.879227	0.971981	0.788406	1.09469	Protein DET	IPR002528 (TIGRFAM); IPR002528 (PFAM); PTHR11206:SF198 (PANTHER); PTHR11206 (PANTHER); cd13132 (CDD)	P:GO:0006855; F:GO:0015238; F:GO:0015297; C:GO:0016020	P:drug transmembrane transport; F:drug transmembrane transporter activity; F:antiporter activity; C:membrane
M1CVD2	1.07261	1.5944	1.44502	0.95332	0.773859	0.931535	0.768672	0.809129	1.02386	Uncharacterized protein	IPR006316 (TIGRFAM); IPR023026 (PIRSF); G3DSA:3.40.50.1100 (GENE3D); IPR006316 (PIRSF); G3DSA:3.40.50.1100 (GENE3D); IPR001926 (PFAM); IPR006316 (PANTHER); IPR023026 (HAMAP); IPR006654 (CDD); IPR036052 (SUPERFAMILY)	P:GO:0000162; F:GO:0004834; F:GO:0030170	P:tryptophan biosynthetic process; F:tryptophan synthase activity; F:pyridoxal phosphate binding
M1CAP4	1.11385	1.29641	1.37333	0.741538	0.875897	0.829744	1.00308	0.961026	1.06359	Uncharacterized protein	IPR001246 (PRINTS); IPR013819 (PRINTS); IPR001024 (SMART); IPR027433 (G3DSA:4.10.372.GENE3D); G3DSA:4.10.375.10 (GENE3D); IPR013819 (PFAM); IPR001024 (PFAM); G3DSA:2.60.60.20 (GENE3D); G3DSA:1.20.245.10 (GENE3D); G3DSA:3.10.450.60 (GENE3D); G3DSA:1.20.245.10 (GENE3D); IPR000907 (PANTHER); PTHR11771:SF53 (PANTHER); IPR013819 (PROSITE_PROFILES); IPR001024 (PROSITE_PROFILES); cd01751 (CDD); IPR03622…	F:GO:0005515; F:GO:0016702; F:GO:0046872; P:GO:0055114	F:protein binding; F:oxidoreductase activity, acting on single donors with incorporation of molecular oxygen, incorporation of two atoms of oxygen; F:metal ion binding; P:oxidation-reduction process
K7WNW8	1.30133	1.42901	1.33197	0.900919	0.870276	0.856997	0.747702	0.834525	0.941777	Proteinase inhibitor I	G3DSA:3.30.10.10 (GENE3D); IPR000864 (PFAM); IPR000864 (PANTHER); PTHR33091:SF1 (PANTHER); IPR000864 (PRODOM); IPR036354 (SUPERFAMILY)	F:GO:0004867; P:GO:0009611	F:serine-type endopeptidase inhibitor activity; P:response to wounding
M0ZKH6	1.21903	0.982944	1.11849	0.583483	0.780072	0.789946	0.78456	0.841113	0.87702	Uncharacterized protein	IPR004853 (PFAM); IPR004696 (TIGRFAM); PTHR43973 (PANTHER); PTHR43973:SF1 (PANTHER); SSF103481 (SUPERFAMILY); SSF103481 (SUPERFAMILY)	C:GO:0016021; F:GO:0022857; P:GO:0055085	C:integral component of membrane; F:transmembrane transporter activity; P:transmembrane transport
M1A065	1.23039	1.34161	1.33863	0.881827	0.820258	0.839126	0.787488	0.813307	0.876862	Uncharacterized protein	G3DSA:1.10.1040.50 (GENE3D); IPR001753 (PFAM); G3DSA:3.40.50.720 (GENE3D); IPR006108 (PFAM); G3DSA:3.90.226.10 (GENE3D); IPR006176 (PFAM); PTHR23309:SF23 (PANTHER); PTHR23309 (PANTHER); cd06558 (CDD); IPR008927 (SUPERFAMILY); IPR029045 (SUPERFAMILY); IPR008927 (SUPERFAMILY); IPR036291 (SUPERFAMILY)	F:GO:0003857; P:GO:0006631; P:GO:0055114	F:3-hydroxyacyl-CoA dehydrogenase activity; P:fatty acid metabolic process; P:oxidation-reduction process
Q307X5	1.28947	1.27485	1.26803	0.851852	0.836257	0.809942	0.809942	0.765107	0.842105	Fructokinase-like	IPR002139 (PRINTS); IPR011611 (PFAM); IPR029056 (G3DSA:3.40.1190.GENE3D); PTHR43085:SF6 (PANTHER); PTHR43085 (PANTHER); cd01167 (CDD); IPR029056 (SUPERFAMILY)	F:GO:0016301	F:kinase activity
M1B891	1.6017	1.13419	1.35037	0.833866	0.940362	0.890309	1.06922	0.830671	0.996805	Uncharacterized protein	IPR000644 (SMART); IPR000644 (PFAM); G3DSA:3.10.580.10 (GENE3D); PTHR13780 (PANTHER); PTHR13780:SF36 (PANTHER); IPR000644 (PROSITE_PROFILES); cd04642 (CDD); SSF54631 (SUPERFAMILY); SSF54631 (SUPERFAMILY); SSF54631 (SUPERFAMILY)
M1BMU3	1.32671	1.33565	1.08441	0.813307	0.797418	0.836147	0.762661	0.690169	1.285	Uncharacterized protein	IPR025980 (PFAM); IPR002650 (TIGRFAM); G3DSA:3.10.400.10 (GENE3D); IPR014729 (G3DSA:3.40.50.GENE3D); IPR024951 (PFAM); PTHR11055:SF18 (PANTHER); PTHR11055 (PANTHER); IPR002650 (CDD); SSF52374 (SUPERFAMILY); IPR015947 (SUPERFAMILY)	P:GO:0000103; F:GO:0004781	P:sulfate assimilation; F:sulfate adenylyltransferase (ATP) activity
Q2XTB4	1.10772	1.37195	1.36789	0.840447	0.79065	0.882114	0.844512	0.890244	1.06809	Uncharacterized protein	IPR012336 (PFAM); G3DSA:3.40.30.10 (GENE3D); PTHR33875 (PANTHER); cd02972 (CDD); IPR036249 (SUPERFAMILY)
M1BH69	1.01921	1.3708	1.27954	0.816523	0.740634	0.842459	0.727185	0.770413	1.03842	Uncharacterized protein	no IPS match
M1D051	1.24641	1.17967	1.29363	0.864476	0.693018	0.876797	0.98768	1.02977	1.09651	Uncharacterized protein	IPR000719 (SMART); G3DSA:1.10.510.10 (GENE3D); IPR000719 (PFAM); G3DSA:3.30.200.20 (GENE3D); IPR032872 (PFAM); PTHR27005 (PANTHER); PTHR27005:SF28 (PANTHER); IPR000719 (PROSITE_PROFILES); IPR011009 (SUPERFAMILY)	F:GO:0004672; F:GO:0005524; P:GO:0006468	F:protein kinase activity; F:ATP binding; P:protein phosphorylation
M1BGU1	1.19066	1.35214	1.18482	0.812257	0.792802	0.837549	0.814202	0.757782	0.984436	ATP-dependent 6-phosphofructokinase	IPR022953 (PRINTS); IPR000023 (PFAM); IPR012004 (PIRSF); G3DSA:3.40.50.450 (GENE3D); PTHR13697 (PANTHER); PTHR13697:SF31 (PANTHER); IPR012004 (HAMAP); IPR035966 (SUPERFAMILY)	F:GO:0003872; F:GO:0005524; P:GO:0006002; P:GO:0006096	F:6-phosphofructokinase activity; F:ATP binding; P:fructose 6-phosphate metabolic process; P:glycolytic process
M1AME5	1.39379	1.07916	1.3006	0.849699	0.800601	0.827655	0.921844	0.855711	0.990982	Patatin	IPR002641 (PFAM); G3DSA:3.40.1090.10 (GENE3D); PTHR32176:SF6 (PANTHER); PTHR32176 (PANTHER); IPR002641 (PROSITE_PROFILES); cd07214 (CDD); IPR016035 (SUPERFAMILY)	P:GO:0006629	P:lipid metabolic process
K9MBM3	1.34263	0.905378	1.20418	0.704183	0.727092	0.841633	1.11853	0.932271	1.18426	Beta-1,3-glucanase 28	G3DSA:3.20.20.80 (GENE3D); IPR000490 (PFAM); PTHR32227:SF226 (PANTHER); PTHR32227 (PANTHER); IPR017853 (SUPERFAMILY)	F:GO:0004553; P:GO:0005975	F:hydrolase activity, hydrolyzing O-glycosyl compounds; P:carbohydrate metabolic process
M1AD15	1.31932	1.18018	1.28228	0.767768	0.805806	0.920921	0.925926	0.807808	1.001	Citrate synthase	IPR002020 (PRINTS); IPR016142 (G3DSA:1.10.580.GENE3D); IPR016143 (G3DSA:1.10.230.GENE3D); IPR002020 (PFAM); IPR024176 (PIRSF); IPR002020 (PANTHER); PTHR11739:SF4 (PANTHER); cd06115 (CDD); IPR036969 (SUPERFAMILY)	F:GO:0046912	F:transferase activity, transferring acyl groups, acyl groups converted into alkyl on transfer
M0ZQP4	1.001	1.51246	1.3659	0.936191	0.831505	0.798604	0.747757	0.798604	0.98006	Uncharacterized protein	IPR036812 (G3DSA:3.20.20.GENE3D); IPR023210 (PFAM); PTHR43625:SF18 (PANTHER); PTHR43625 (PANTHER); IPR023210 (CDD); IPR036812 (SUPERFAMILY)
M1B703	1.33023	1.05383	1.37681	0.678054	0.862319	0.94824	1.05694	0.940994	1.10455	Peroxidase	IPR000823 (PRINTS); IPR002016 (PRINTS); G3DSA:1.10.420.10 (GENE3D); G3DSA:1.10.520.10 (GENE3D); IPR002016 (PFAM); PTHR31517:SF10 (PANTHER); PTHR31517 (PANTHER); IPR002016 (PROSITE_PROFILES); IPR033905 (CDD); IPR010255 (SUPERFAMILY)	F:GO:0004601; P:GO:0006979; F:GO:0020037; P:GO:0042744; P:GO:0055114	F:peroxidase activity; P:response to oxidative stress; F:heme binding; P:hydrogen peroxide catabolic process; P:oxidation-reduction process
M1D508	1.09337	1.49197	1.25904	0.835341	0.771084	0.938755	0.764056	0.764056	1.12048	Uncharacterized protein	IPR002192 (PFAM); IPR000121 (PFAM); IPR010121 (PIRSF); IPR010121 (TIGRFAM); G3DSA:1.10.189.10 (GENE3D); IPR013815 (G3DSA:3.30.1490.GENE3D); G3DSA:3.30.470.20 (GENE3D); G3DSA:1.20.80.30 (GENE3D); G3DSA:3.20.20.60 (GENE3D); G3DSA:3.50.30.10 (GENE3D); IPR008279 (PFAM); PTHR22931 (PANTHER); IPR010121 (PTHR22931:PANTHER); IPR015813 (SUPERFAMILY); IPR036637 (SUPERFAMILY); SSF56059 (SUPERFAMILY)	F:GO:0005524; P:GO:0006090; F:GO:0016301; P:GO:0016310; F:GO:0050242	F:ATP binding; P:pyruvate metabolic process; F:kinase activity; P:phosphorylation; F:pyruvate, phosphate dikinase activity
M1D7J7	1.17724	1.34642	1.39577	0.902316	0.841893	0.851964	0.844914	0.796576	0.913394	Malic enzyme	IPR001891 (PRINTS); IPR012301 (SMART); IPR012302 (SMART); G3DSA:3.40.50.720 (GENE3D); IPR012301 (PFAM); IPR001891 (PIRSF); IPR012302 (PFAM); IPR037062 (G3DSA:3.40.50.GENE3D); PTHR23406:SF36 (PANTHER); PTHR23406 (PANTHER); cd05312 (CDD); IPR036291 (SUPERFAMILY); SSF53223 (SUPERFAMILY)	F:GO:0004471; F:GO:0051287; P:GO:0055114	F:malate dehydrogenase (decarboxylating) (NAD+) activity; F:NAD binding; P:oxidation-reduction process
M0ZQ21	1.2624	1.07347	1.22424	0.696565	0.762405	0.910305	0.874046	0.783397	0.955153	Uncharacterized protein	G3DSA:1.20.1050.10 (GENE3D); IPR004045 (PFAM); IPR004046 (PFAM); G3DSA:3.40.30.10 (GENE3D),SFLDG01152 (SFLD),SFLDS00019 (SFLD),SFLDG00358 (SFLD); PTHR11260:SF486 (PANTHER); PTHR11260 (PANTHER); IPR010987 (PROSITE_PROFILES); IPR004045 (PROSITE_PROFILES); cd03185 (CDD); cd03058 (CDD); IPR036249 (SUPERFAMILY); IPR036282 (SUPERFAMILY)	F:GO:0005515	F:protein binding
M1AKD9	1.16812	1.13217	1.27988	0.693878	0.831876	0.858115	0.970845	0.808552	0.974733	Uncharacterized protein	IPR020575 (PRINTS); IPR003594 (SMART); IPR001404 (PIRSF); IPR003594 (PFAM); G3DSA:3.40.50.11260 (GENE3D); IPR037196 (G3DSA:1.20.120.GENE3D); IPR036890 (G3DSA:3.30.565.GENE3D); IPR001404 (PFAM); G3DSA:3.30.70.2140 (GENE3D); G3DSA:3.30.230.80 (GENE3D); mobidb-lite (MOBIDB_LITE); PTHR11528:SF74 (PANTHER); IPR001404 (PANTHER); IPR001404 (HAMAP); IPR003594 (CDD); IPR020568 (SUPERFAMILY); IPR036890 (SU…	F:GO:0005524; P:GO:0006457; P:GO:0006950; F:GO:0051082	F:ATP binding; P:protein folding; P:response to stress; F:unfolded protein binding
M1ARE5	1.16152	1.20988	1.46502	0.659465	0.897119	1	0.986626	0.91358	0.996914	Uncharacterized protein	IPR006917 (PFAM); IPR011256 (G3DSA:3.20.80.GENE3D); IPR006917 (PANTHER); PTHR11220:SF27 (PANTHER); IPR011256 (SUPERFAMILY)
M1A692	1.22233	1.00191	1.10592	0.638359	0.823473	0.762405	0.985687	0.852099	1.14981	Uncharacterized protein	IPR000719 (SMART); IPR018392 (SMART); IPR036779 (G3DSA:3.10.350.GENE3D); IPR036779 (G3DSA:3.10.350.GENE3D); IPR018392 (PFAM); G3DSA:1.10.510.10 (GENE3D); IPR000719 (PFAM); G3DSA:3.30.200.20 (GENE3D); PTHR27001 (PANTHER); PTHR27001:SF241 (PANTHER); IPR000719 (PROSITE_PROFILES); IPR018392 (PROSITE_PROFILES); IPR018392 (CDD); IPR011009 (SUPERFAMILY)	F:GO:0004672; F:GO:0005524; P:GO:0006468	F:protein kinase activity; F:ATP binding; P:protein phosphorylation
M1BAV8	1.05825	1.22718	1.42136	0.721359	0.849515	0.91068	0.858252	0.771845	0.890291	Ammonium transporter	IPR002229 (PRINTS); IPR024041 (PFAM); IPR001905 (TIGRFAM); IPR029020 (G3DSA:1.10.3430.GENE3D); mobidb-lite (MOBIDB_LITE); mobidb-lite (MOBIDB_LITE); PTHR43029 (PANTHER); PTHR43029:SF16 (PANTHER); SSF111352 (SUPERFAMILY)	F:GO:0008519; C:GO:0016020; P:GO:0072488	F:ammonium transmembrane transporter activity; C:membrane; P:ammonium transmembrane transport
M1D7A2	1.36673	0.982042	1.09168	0.701323	0.772212	0.829868	0.933837	0.844045	0.929112	Uncharacterized protein	IPR002347 (PRINTS); IPR002347 (PRINTS); IPR002347 (PFAM); G3DSA:3.40.50.720 (GENE3D); PTHR44375:SF1 (PANTHER); PTHR44375 (PANTHER); cd05233 (CDD); IPR036291 (SUPERFAMILY)
M1CRL3	1.60593	1.18114	1.1589	0.837924	0.852754	0.954449	0.881356	1.01695	1.10381	Uncharacterized protein	IPR012386 (PIRSF); G3DSA:3.90.1140.10 (GENE3D); IPR012386 (PFAM); IPR012386 (PANTHER); IPR009097 (SUPERFAMILY)	F:GO:0004112	F:cyclic-nucleotide phosphodiesterase activity
M1D2T7	1.42406	1.2002	1.18738	0.928994	0.825444	0.801775	0.767258	0.840237	0.885602	Uncharacterized protein	G3DSA:3.40.50.720 (GENE3D); IPR000683 (PFAM); G3DSA:3.30.360.10 (GENE3D); PTHR22604:SF151 (PANTHER); PTHR22604 (PANTHER); IPR036291 (SUPERFAMILY); SSF55347 (SUPERFAMILY)	F:GO:0016491	F:oxidoreductase activity
M0ZK53	1.16206	1.27273	1.1334	0.748024	0.79249	0.856719	0.934783	0.91502	1.06522	Uncharacterized protein	IPR001199 (SMART); IPR036400 (G3DSA:3.10.120.GENE3D); IPR001199 (PFAM); PTHR10281 (PANTHER); PTHR10281:SF4 (PANTHER); IPR036400 (SUPERFAMILY)
M1CN57	1.04077	1.31906	1.3792	0.782875	0.915392	0.816514	0.91947	0.95209	1.06728	Uncharacterized protein	IPR004045 (PFAM); G3DSA:3.40.30.10 (GENE3D); PF13410 (PFAM); G3DSA:1.20.1050.10 (GENE3D),SFLDS00019 (SFLD),SFLDG00358 (SFLD),SFLDG01152 (SFLD); PTHR11260 (PANTHER); PTHR11260:SF479 (PANTHER); IPR010987 (PROSITE_PROFILES); IPR004045 (PROSITE_PROFILES); cd03185 (CDD); cd03058 (CDD); IPR036282 (SUPERFAMILY); IPR036249 (SUPERFAMILY)	F:GO:0005515	F:protein binding
Q6XZA0	1.35097	1.26348	1.28993	0.943032	0.872838	0.817904	0.883011	0.839268	0.912513	UDP-glucose 4-epimerase	IPR008089 (PRINTS); G3DSA:3.90.25.10 (GENE3D); IPR005886 (TIGRFAM); IPR016040 (PFAM); G3DSA:3.40.50.720 (GENE3D); PTHR43725 (PANTHER); PTHR43725:SF11 (PANTHER); IPR005886 (CDD); IPR036291 (SUPERFAMILY)	F:GO:0003978; P:GO:0006012	F:UDP-glucose 4-epimerase activity; P:galactose metabolic process
M1CDQ1	1.15287	1.16845	1.30964	0.763389	0.812074	0.888023	0.919182	0.855891	0.866602	Uncharacterized protein	IPR004183 (PFAM); IPR014436 (PIRSF); G3DSA:3.40.830.10 (GENE3D); PTHR30096 (PANTHER); PTHR30096:SF7 (PANTHER); IPR014436 (CDD); SSF53213 (SUPERFAMILY)	P:GO:0006725; F:GO:0008198; F:GO:0008270; F:GO:0016701; P:GO:0055114	P:cellular aromatic compound metabolic process; F:ferrous iron binding; F:zinc ion binding; F:oxidoreductase activity, acting on single donors with incorporation of molecular oxygen; P:oxidation-reduction process
M1CY27	1.18172	1.47975	1.33645	0.925234	0.834891	0.956386	0.794393	0.74351	1.12876	Uncharacterized protein	IPR021102 (PFAM); PTHR31104:SF2 (PANTHER); IPR021102 (PANTHER)
M1D1Z8	1.06825	1.25618	1.23343	0.864491	0.807122	0.766568	0.826904	1.04946	1.01879	Purple acid phosphatase	IPR015914 (PFAM); IPR029052 (G3DSA:3.60.21.GENE3D); IPR025733 (PFAM); IPR004843 (PFAM); IPR008963 (G3DSA:2.60.40.GENE3D); IPR039331 (PANTHER); PTHR22953:SF22 (PANTHER); cd00839 (CDD); IPR008963 (SUPERFAMILY); SSF56300 (SUPERFAMILY)	F:GO:0003993; F:GO:0046872	F:acid phosphatase activity; F:metal ion binding
M1AAV5	1.13815	1.44102	1.48778	1.01169	0.965994	0.819341	0.89373	0.81509	1.05207	Uncharacterized protein	G3DSA:1.10.510.10 (GENE3D); mobidb-lite (MOBIDB_LITE); PTHR35118:SF2 (PANTHER); PTHR35118 (PANTHER); IPR011009 (SUPERFAMILY)
Q9ST61	1.16487	1.29539	1.19823	0.817468	0.729146	0.969578	0.770363	0.810599	1.05888	Cysteine protease	IPR000668 (PRINTS); IPR013201 (SMART); IPR000668 (SMART); IPR000118 (SMART); IPR037277 (G3DSA:3.10.20.GENE3D); IPR013201 (PFAM); IPR000668 (PFAM); G3DSA:3.90.70.10 (GENE3D); IPR000118 (PFAM); IPR013128 (PANTHER); PTHR12411:SF523 (PANTHER); IPR039417 (CDD); IPR038765 (SUPERFAMILY); SSF57277 (SUPERFAMILY)	P:GO:0006508; F:GO:0008234	P:proteolysis; F:cysteine-type peptidase activity
M0ZU86	1.26654	1.11187	1.2714	0.970817	0.741245	0.802529	0.800584	0.863813	0.896887	Uncharacterized protein	IPR000504 (SMART); IPR012677 (G3DSA:3.30.70.GENE3D); IPR000504 (PFAM); mobidb-lite (MOBIDB_LITE); PTHR44136:SF6 (PANTHER); PTHR44136 (PANTHER); IPR000504 (PROSITE_PROFILES); IPR034360 (CDD); IPR035979 (SUPERFAMILY)	F:GO:0003676	F:nucleic acid binding
M1CFH3	1.28107	1.19598	1.00669	0.775335	0.675908	0.953155	0.807839	0.792543	1.0717	Uncharacterized protein	IPR013094 (PFAM); IPR029058 (G3DSA:3.40.50.GENE3D); PTHR23024:SF257 (PANTHER); PTHR23024 (PANTHER); IPR029058 (SUPERFAMILY)	P:GO:0008152; F:GO:0016787	P:metabolic process; F:hydrolase activity
M1AXZ2	1.31491	1.17966	1.18164	0.760118	0.835143	0.94768	0.817374	0.828233	1.00691	Uncharacterized protein	IPR006766 (PFAM); PTHR31279:SF12 (PANTHER); IPR006766 (PANTHER)
M1C9X0	1.374	1.13	1.164	0.871	0.788	0.88	0.921	0.918	0.953	Uncharacterized protein	IPR000941 (PRINTS); IPR020810 (SMART); IPR020811 (SMART); IPR000941 (TIGRFAM); IPR020811 (PFAM); IPR020810 (PFAM); IPR036849 (G3DSA:3.20.20.GENE3D); IPR029017 (G3DSA:3.30.390.GENE3D); IPR000941 (PTHR11902:PANTHER); IPR000941 (PANTHER); IPR000941 (HAMAP); IPR000941 (CDD); IPR036849 (SUPERFAMILY); SSF54826 (SUPERFAMILY)	C:GO:0000015; F:GO:0000287; F:GO:0004634; P:GO:0006096	C:phosphopyruvate hydratase complex; F:magnesium ion binding; F:phosphopyruvate hydratase activity; P:glycolytic process
M1A1R9	1.3263	1.01344	1.27927	0.951056	0.756238	0.798464	0.830134	0.798464	0.84261	Uncharacterized protein	G3DSA:3.40.30.10 (GENE3D); IPR004045 (PFAM); G3DSA:1.20.1050.10 (GENE3D),SFLDG00358 (SFLD),SFLDS00019 (SFLD),SFLDG01153 (SFLD); PTHR44750 (PANTHER); IPR010987 (PROSITE_PROFILES); IPR004045 (PROSITE_PROFILES); cd03050 (CDD); IPR036249 (SUPERFAMILY); IPR036282 (SUPERFAMILY)	F:GO:0005515	F:protein binding
P37225	1.16614	1.42271	1.29443	0.997897	0.832808	0.859096	0.928496	1.03049	0.982124	NAD-dependent malic enzyme 59 kDa isoform, mitochondrial	IPR001891 (PRINTS); IPR012301 (SMART); IPR012302 (SMART); IPR001891 (PIRSF); G3DSA:3.40.50.720 (GENE3D); IPR012302 (PFAM); IPR012301 (PFAM); IPR037062 (G3DSA:3.40.50.GENE3D); PTHR23406 (PANTHER); PTHR23406:SF32 (PANTHER); cd05312 (CDD); SSF53223 (SUPERFAMILY); IPR036291 (SUPERFAMILY)	F:GO:0004471; F:GO:0051287; P:GO:0055114	F:malate dehydrogenase (decarboxylating) (NAD+) activity; F:NAD binding; P:oxidation-reduction process
M1AWV7	1.38127	1.38796	1.4437	1.01115	1.00223	0.906355	0.828317	1.08027	1.10814	Uncharacterized protein	IPR000743 (PFAM); IPR012334 (G3DSA:2.160.20.GENE3D); PTHR31339 (PANTHER); PTHR31339:SF7 (PANTHER); IPR011050 (SUPERFAMILY)	F:GO:0004650; P:GO:0005975	F:polygalacturonase activity; P:carbohydrate metabolic process
M1B6L3	1.37173	1.19476	1.31518	0.838743	0.954974	0.899476	1.00838	0.963351	0.925654	Uncharacterized protein	IPR000182 (PFAM); mobidb-lite (MOBIDB_LITE); PTHR10545 (PANTHER); PTHR10545:SF29 (PANTHER); IPR000182 (PROSITE_PROFILES); IPR016181 (SUPERFAMILY)
M1BMT8	1.17374	1.18657	1.23198	0.685094	0.835143	0.974334	0.983218	0.782823	1.01974	Methyltransferase	IPR013216 (PFAM); IPR013705 (PFAM); G3DSA:3.40.50.150 (GENE3D); PTHR44742 (PANTHER); PTHR44742:SF1 (PANTHER); IPR030384 (PROSITE_PROFILES); cd02440 (CDD); IPR029063 (SUPERFAMILY)	P:GO:0006694; F:GO:0008168	P:steroid biosynthetic process; F:methyltransferase activity
M1C094	1.26078	1.24353	1.40948	0.823276	0.849138	1.04741	1.01616	1.0528	1.0722	Uncharacterized protein	IPR029044 (G3DSA:3.90.550.GENE3D); IPR005150 (PFAM); PTHR13301 (PANTHER); PTHR13301:SF54 (PANTHER); IPR029044 (SUPERFAMILY)	C:GO:0016020; F:GO:0016760; P:GO:0030244	C:membrane; F:cellulose synthase (UDP-forming) activity; P:cellulose biosynthetic process
Q2HPK8	1.28192	1.07354	1.07354	0.633299	0.85189	0.897855	1.17569	0.975485	1.25128	Putative endochitinase (Fragment)	G3DSA:1.10.530.70 (GENE3D); IPR000726 (PFAM); PTHR22595 (PANTHER); PTHR22595:SF105 (PANTHER); IPR000726 (CDD); IPR023346 (SUPERFAMILY)	F:GO:0004568; P:GO:0006032; P:GO:0016998	F:chitinase activity; P:chitin catabolic process; P:cell wall macromolecule catabolic process
M1BUB0	1.26543	1.22135	1.1665	0.898139	0.829579	0.811949	0.831538	0.834476	0.934378	Uncharacterized protein	IPR008826 (PFAM); PTHR23300:SF0 (PANTHER); IPR008826 (PANTHER); SSF75011 (SUPERFAMILY)	F:GO:0008430	F:selenium binding
M1BT30	1.26547	1.13373	1.22056	0.807385	0.838323	0.873253	0.974052	0.860279	1.00699	Glucose-6-phosphate 1-dehydrogenase	IPR001282 (PRINTS); IPR022675 (PFAM); IPR022674 (PFAM); IPR001282 (PIRSF); G3DSA:3.30.360.10 (GENE3D); G3DSA:3.40.50.720 (GENE3D); IPR001282 (TIGRFAM); IPR001282 (PANTHER); PTHR23429:SF6 (PANTHER); IPR001282 (HAMAP); IPR036291 (SUPERFAMILY); SSF55347 (SUPERFAMILY)	F:GO:0004345; P:GO:0006006; F:GO:0050661; P:GO:0055114	F:glucose-6-phosphate dehydrogenase activity; P:glucose metabolic process; F:NADP binding; P:oxidation-reduction process
P21357	1.37762	1.0969	1.12288	0.727273	0.877123	0.899101	0.962038	0.937063	0.991009	Phospho-2-dehydro-3-deoxyheptonate aldolase 1, chloroplastic	IPR002480 (PFAM); IPR013785 (G3DSA:3.20.20.GENE3D); IPR002480 (TIGRFAM); mobidb-lite (MOBIDB_LITE); IPR002480 (PANTHER); PTHR21337:SF16 (PANTHER); SSF51569 (SUPERFAMILY)	F:GO:0003849; P:GO:0009073	F:3-deoxy-7-phosphoheptulonate synthase activity; P:aromatic amino acid family biosynthetic process
M1AGU4	1.00489	1.34638	1.29941	0.760274	0.811155	0.971624	0.873777	0.699609	1.01761	Uncharacterized protein	IPR020843 (SMART); PF13602 (PFAM); IPR013154 (PFAM); G3DSA:3.40.50.720 (GENE3D); G3DSA:3.90.180.10 (GENE3D); PTHR44013 (PANTHER); PTHR44013:SF3 (PANTHER); cd08267 (CDD); IPR036291 (SUPERFAMILY); IPR011032 (SUPERFAMILY)	F:GO:0016491; P:GO:0055114	F:oxidoreductase activity; P:oxidation-reduction process
M1BG52	1.07902	1.2	1.33463	0.896585	0.827317	0.797073	0.769756	0.877073	0.973659	Uncharacterized protein	IPR027443 (G3DSA:2.60.120.GENE3D); IPR005123 (PFAM); IPR026992 (PFAM); PTHR10209:SF135 (PANTHER); PTHR10209 (PANTHER); SSF51197 (SUPERFAMILY)	F:GO:0016491; P:GO:0055114	F:oxidoreductase activity; P:oxidation-reduction process
M1ABB9	0.962085	1.12891	1.29573	0.721327	0.869194	0.772512	0.934597	0.780095	1.01422	Uncharacterized protein	IPR006439 (PRINTS); G3DSA:1.10.150.720 (GENE3D); IPR011949 (TIGRFAM); IPR023214 (G3DSA:3.40.50.GENE3D); PF00702 (PFAM); IPR006439 (TIGRFAM); PTHR12725:SF61 (PANTHER); PTHR12725 (PANTHER); cd16415 (CDD); IPR036412 (SUPERFAMILY)	P:GO:0008152; F:GO:0016787	P:metabolic process; F:hydrolase activity
M1BEU2	1.0988	1.20659	1.27146	0.871257	0.774451	0.850299	0.887226	0.93014	1.08982	Uncharacterized protein	IPR003591 (SMART); IPR032675 (G3DSA:3.80.10.GENE3D); IPR032675 (G3DSA:3.80.10.GENE3D); IPR013210 (PFAM); IPR001611 (PFAM); IPR032675 (G3DSA:3.80.10.GENE3D); PTHR45271 (PANTHER); SSF52058 (SUPERFAMILY); SSF52075 (SUPERFAMILY)	F:GO:0005515	F:protein binding
M1C962	1.22343	1.04331	1.37402	0.902559	0.759843	0.878937	0.755906	1.02854	0.875	Uncharacterized protein	IPR004864 (PFAM); mobidb-lite (MOBIDB_LITE); PTHR31852 (PANTHER); PTHR31852:SF5 (PANTHER)
Q41444	1.11122	1.27806	1.26289	0.877654	0.903943	0.769464	0.913043	0.976744	1.02022	Mitochondrial processing peptidase	G3DSA:3.30.830.10 (GENE3D); IPR007863 (PFAM); G3DSA:3.30.830.10 (GENE3D); IPR011765 (PFAM); PTHR11851:SF133 (PANTHER); PTHR11851 (PANTHER); IPR011249 (SUPERFAMILY); IPR011249 (SUPERFAMILY)	F:GO:0003824; F:GO:0046872	F:catalytic activity; F:metal ion binding
M1C6D7	1.2528	1.20795	1.24873	0.723751	0.905199	0.963303	0.884811	0.921509	1.08563	ATP-dependent 6-phosphofructokinase	IPR022953 (PRINTS); IPR012004 (PIRSF); G3DSA:3.40.50.450 (GENE3D); IPR000023 (PFAM); PTHR13697 (PANTHER); PTHR13697:SF35 (PANTHER); IPR012004 (HAMAP); IPR035966 (SUPERFAMILY)	F:GO:0003872; F:GO:0005524; P:GO:0006002; P:GO:0006096	F:6-phosphofructokinase activity; F:ATP binding; P:fructose 6-phosphate metabolic process; P:glycolytic process
Q8VX50	1.07654	1.21047	1.31219	0.803625	0.830816	0.881168	0.959718	0.946626	1.05035	Putative receptor-like serine-threonine protein kinase	IPR000719 (SMART); IPR001245 (PFAM); G3DSA:3.30.200.20 (GENE3D); IPR002902 (PFAM); IPR038408 (G3DSA:3.30.430.GENE3D); G3DSA:1.10.510.10 (GENE3D); mobidb-lite (MOBIDB_LITE); PTHR27002 (PANTHER); PTHR27002:SF181 (PANTHER); IPR000719 (PROSITE_PROFILES); IPR002902 (PROSITE_PROFILES); cd14066 (CDD); IPR011009 (SUPERFAMILY)	F:GO:0004672; F:GO:0005524; P:GO:0006468	F:protein kinase activity; F:ATP binding; P:protein phosphorylation
M1BBV1	1.134	1.22	1.28	0.878	0.836	0.827	0.899	0.902	1.025	Uncharacterized protein	IPR011685 (PFAM); G3DSA:1.10.238.10 (GENE3D); mobidb-lite (MOBIDB_LITE); PTHR14009 (PANTHER); PTHR14009:SF12 (PANTHER); IPR002048 (PROSITE_PROFILES); IPR033122 (PROSITE_PROFILES); IPR011992 (SUPERFAMILY)	F:GO:0005509; F:GO:0043022	F:calcium ion binding; F:ribosome binding
M1BSG7	1.01515	1.26705	1.07197	0.670455	0.917614	0.782197	0.767045	0.741477	1.23674	Uncharacterized protein	IPR000504 (SMART); IPR002075 (PFAM); IPR012677 (G3DSA:3.30.70.GENE3D); IPR000504 (PFAM); G3DSA:3.10.450.50 (GENE3D); mobidb-lite (MOBIDB_LITE); PTHR10693:SF29 (PANTHER); PTHR10693 (PANTHER); IPR018222 (PROSITE_PROFILES); IPR000504 (PROSITE_PROFILES); cd00590 (CDD); IPR018222 (CDD); IPR035979 (SUPERFAMILY); IPR032710 (SUPERFAMILY)	F:GO:0003676	F:nucleic acid binding
[truncated: 1,194 more rows]

## Sheet: Table S3 
S3 Table. Differentially expressed proteins during the early stage of P. infestans infection. (EI vs Control)
[truncated: 76 more rows]

[truncated: 5 more sheets: Table S4, Table S5, Table S6, Table S7, Table S8]
